# Supplementary material for: WB1, a Regulator of Endosperm Development in Rice, Is Identified by a Modified MutMap Method
Source: Int J Mol Sci. 2018 Jul 24;19(8):2159. doi: 10.3390/ijms19082159 (PMC6121324; doi:10.3390/ijms19082159)
Supplement: Supplementary file 1 [file ijms-19-02159-s001.zip]

Archive with 3 entries (2 files):
- ijms-331146-SI/
- ijms-331146-SI/Supplementary Table S5-275 SNPs detected in the candidate region of 2.52 Mb.xlsx
- ijms-331146-SI/Supplementary.pdf
