# Supplementary material for: WB1, a Regulator of Endosperm Development in Rice, Is Identified by a Modified MutMap Method
Source: Int J Mol Sci. 2018 Jul 24;19(8):2159. doi: 10.3390/ijms19082159 (PMC6121324; doi:10.3390/ijms19082159)
Supplement: Supplementary file 1 [file ijms-19-02159-s001.zip › ijms-331146-SI/Supplementary Table S5-275 SNPs detected in the candidate region of 2.52 Mb.xlsx]

## Sheet: Sheet1
Chr	Position	Genotype	∆ (SNP indices)	Annotation
chr04	21488083	T/C	0.882	ANN=C|downstream_gene_variant|MODIFIER|EXON_4_21491470_21492889|GENE_EXON_4_21491470_21492889|transcript|Os04t0433000-01|protein_coding||c.*3710A>G|||||3387|,C|intergenic_region|MODIFIER|CDS_4_21468980_21470262-EXON_4_21491470_21492889|GENE_CDS_4_21468980_21470262-GENE_EXON_4_21491470_21492889|intergenic_region|GENE_CDS_4_21468980_21470262-GENE_EXON_4_21491470_21492889|||n.21488083T>C||||||
chr04	21535391	T/A	0.852	ANN=A|downstream_gene_variant|MODIFIER|EXON_4_21539457_21540033|GENE_EXON_4_21539457_21540033|transcript|Os04t0433600-01|protein_coding||c.*4423A>T|||||4066|,A|downstream_gene_variant|MODIFIER|EXON_4_21539471_21540033|GENE_EXON_4_21539471_21540033|transcript|Os04t0433600-03|protein_coding||c.*4423A>T|||||4080|WARNING_TRANSCRIPT_NO_START_CODON,A|downstream_gene_variant|MODIFIER|EXON_4_21539457_215…
chr04	21635457	A/G	0.842	ANN=A|synonymous_variant|LOW|EXON_4_21635403_21635813|GENE_EXON_4_21635403_21635813|transcript|Os04t0435000-01|protein_coding|1/1|c.27G>A|p.Lys9Lys|55/411|27/141|9/46||,A|upstream_gene_variant|MODIFIER|EXON_4_21637785_21638059|GENE_EXON_4_21637785_21638059|transcript|Os04t0435100-01|protein_coding||c.-2522G>A|||||2328|,A|intragenic_variant|MODIFIER|Os04g0435000|Os04g0435000|gene_variant|Os04g0435…
chr04	21488664	T/C	0.825	ANN=C|downstream_gene_variant|MODIFIER|EXON_4_21491470_21492889|GENE_EXON_4_21491470_21492889|transcript|Os04t0433000-01|protein_coding||c.*3129A>G|||||2806|,C|intergenic_region|MODIFIER|CDS_4_21468980_21470262-EXON_4_21491470_21492889|GENE_CDS_4_21468980_21470262-GENE_EXON_4_21491470_21492889|intergenic_region|GENE_CDS_4_21468980_21470262-GENE_EXON_4_21491470_21492889|||n.21488664T>C||||||
chr04	21559115	G/T	0.823	ANN=G|upstream_gene_variant|MODIFIER|EXON_4_21547173_21547736|GENE_EXON_4_21547173_21547736|transcript|Os04t0433800-01|protein_coding||c.-1827A>C|||||816|WARNING_TRANSCRIPT_NO_START_CODON,G|downstream_gene_variant|MODIFIER|EXON_4_21559486_21559961|GENE_EXON_4_21559486_21559961|transcript|Os04t0433900-00|protein_coding||c.*553A>C|||||371|,G|intergenic_region|MODIFIER|EXON_4_21547173_21547736-EXON_…
chr04	21265040	A/G	0.82	ANN=A|downstream_gene_variant|MODIFIER|EXON_4_21258050_21258334|GENE_EXON_4_21258050_21258334|transcript|Os04t0429100-01|protein_coding||c.*2407G>A|||||2228|,A|intron_variant|MODIFIER|EXON_4_21264024_21264129|GENE_EXON_4_21264024_21264129|transcript|Os04t0429200-01|protein_coding|2/9|c.241-44G>A||||||,A|intragenic_variant|MODIFIER|Os04g0429200|Os04g0429200|gene_variant|Os04g0429200|||n.21265040G>…
chr04	21577555	G/A	0.815	ANN=A|intergenic_region|MODIFIER|EXON_4_21559486_21559961-EXON_4_21591792_21592444|GENE_EXON_4_21559486_21559961-GENE_EXON_4_21591792_21592444|intergenic_region|GENE_EXON_4_21559486_21559961-GENE_EXON_4_21591792_21592444|||n.21577555G>A||||||
chr04	21842155	T/A	0.812	ANN=T|upstream_gene_variant|MODIFIER|EXON_4_21842292_21842665|GENE_EXON_4_21842292_21842665|transcript|Os04t0439100-01|protein_coding||c.-334A>T|||||137|,T|upstream_gene_variant|MODIFIER|CDS_4_21844239_21844547|GENE_CDS_4_21844239_21844547|transcript|Os04t0439100-02|protein_coding||c.-2084A>T|||||2084|WARNING_TRANSCRIPT_NO_START_CODON,T|upstream_gene_variant|MODIFIER|CDS_4_21844512_21844547|GENE_…
chr04	21577634	A/G	0.806	ANN=A|intergenic_region|MODIFIER|EXON_4_21559486_21559961-EXON_4_21591792_21592444|GENE_EXON_4_21559486_21559961-GENE_EXON_4_21591792_21592444|intergenic_region|GENE_EXON_4_21559486_21559961-GENE_EXON_4_21591792_21592444|||n.21577634G>A||||||
chr04	20754462	A/G	0.8	ANN=A|upstream_gene_variant|MODIFIER|EXON_4_20758076_20760630|GENE_EXON_4_20758076_20760630|transcript|Os04t0419900-01|protein_coding||c.-3623G>A|||||3614|WARNING_TRANSCRIPT_NO_START_CODON,A|downstream_gene_variant|MODIFIER|EXON_4_20757758_20758762|GENE_EXON_4_20757758_20758762|transcript|Os04t0419800-01|protein_coding||c.*3757C>T|||||3296|,A|intergenic_region|MODIFIER|EXON_4_20742118_20744600-EX…
chr04	21531466	G/A	0.792	ANN=G|intergenic_region|MODIFIER|CDS_4_21525319_21525969-EXON_4_21539457_21540033|GENE_CDS_4_21525319_21525969-GENE_EXON_4_21539457_21540033|intergenic_region|GENE_CDS_4_21525319_21525969-GENE_EXON_4_21539457_21540033|||n.21531466A>G||||||
chr04	21590113	C/T	0.792	ANN=C|downstream_gene_variant|MODIFIER|EXON_4_21591792_21592444|GENE_EXON_4_21591792_21592444|transcript|Os04t0434300-01|protein_coding||c.*1774A>G|||||1679|WARNING_TRANSCRIPT_NO_START_CODON,C|intergenic_region|MODIFIER|EXON_4_21559486_21559961-EXON_4_21591792_21592444|GENE_EXON_4_21559486_21559961-GENE_EXON_4_21591792_21592444|intergenic_region|GENE_EXON_4_21559486_21559961-GENE_EXON_4_21591792_…
chr04	21531488	C/A	0.789	ANN=C|intergenic_region|MODIFIER|CDS_4_21525319_21525969-EXON_4_21539457_21540033|GENE_CDS_4_21525319_21525969-GENE_EXON_4_21539457_21540033|intergenic_region|GENE_CDS_4_21525319_21525969-GENE_EXON_4_21539457_21540033|||n.21531488A>C||||||
chr04	21532577	T/A	0.789	ANN=T|intergenic_region|MODIFIER|CDS_4_21525319_21525969-EXON_4_21539457_21540033|GENE_CDS_4_21525319_21525969-GENE_EXON_4_21539457_21540033|intergenic_region|GENE_CDS_4_21525319_21525969-GENE_EXON_4_21539457_21540033|||n.21532577A>T||||||
chr04	21478129	T/C	0.786	ANN=C|intergenic_region|MODIFIER|CDS_4_21468980_21470262-EXON_4_21491470_21492889|GENE_CDS_4_21468980_21470262-GENE_EXON_4_21491470_21492889|intergenic_region|GENE_CDS_4_21468980_21470262-GENE_EXON_4_21491470_21492889|||n.21478129T>C||||||
chr04	21559012	T/C	0.783	ANN=T|upstream_gene_variant|MODIFIER|EXON_4_21547173_21547736|GENE_EXON_4_21547173_21547736|transcript|Os04t0433800-01|protein_coding||c.-1724G>A|||||713|WARNING_TRANSCRIPT_NO_START_CODON,T|downstream_gene_variant|MODIFIER|EXON_4_21559486_21559961|GENE_EXON_4_21559486_21559961|transcript|Os04t0433900-00|protein_coding||c.*656G>A|||||474|,T|intergenic_region|MODIFIER|EXON_4_21547173_21547736-EXON_…
chr04	21668373	A/G	0.782	ANN=A|upstream_gene_variant|MODIFIER|EXON_4_21662080_21663024|GENE_EXON_4_21662080_21663024|transcript|Os04t0435500-01|protein_coding||c.-5032C>T|||||4063|,A|upstream_gene_variant|MODIFIER|EXON_4_21662080_21663024|GENE_EXON_4_21662080_21663024|transcript|Os04t0435500-02|protein_coding||c.-5032C>T|||||4063|,A|intergenic_region|MODIFIER|EXON_4_21662080_21663024-EXON_4_21682613_21683069|GENE_EXON_4_…
chr04	21532587	A/G	0.778	ANN=A|intergenic_region|MODIFIER|CDS_4_21525319_21525969-EXON_4_21539457_21540033|GENE_CDS_4_21525319_21525969-GENE_EXON_4_21539457_21540033|intergenic_region|GENE_CDS_4_21525319_21525969-GENE_EXON_4_21539457_21540033|||n.21532587G>A||||||
chr04	21688410	C/T	0.776	ANN=C|upstream_gene_variant|MODIFIER|CDS_4_21692755_21693624|GENE_CDS_4_21692755_21693624|transcript|Os04t0436000-00|protein_coding||c.-4345T>C|||||4345|,C|downstream_gene_variant|MODIFIER|EXON_4_21682613_21683069|GENE_EXON_4_21682613_21683069|transcript|Os04t0435700-01|protein_coding||c.*604T>C|||||288|,C|intergenic_region|MODIFIER|EXON_4_21682613_21683069-CDS_4_21692755_21693624|GENE_EXON_4_216…
chr04	21530943	A/G	0.774	ANN=A|downstream_gene_variant|MODIFIER|CDS_4_21525319_21525969|GENE_CDS_4_21525319_21525969|transcript|Os04t0433300-00|protein_coding||c.*4687G>A|||||4687|,A|intergenic_region|MODIFIER|CDS_4_21525319_21525969-EXON_4_21539457_21540033|GENE_CDS_4_21525319_21525969-GENE_EXON_4_21539457_21540033|intergenic_region|GENE_CDS_4_21525319_21525969-GENE_EXON_4_21539457_21540033|||n.21530943G>A||||||
chr04	21639129	T/A	0.774	ANN=T|upstream_gene_variant|MODIFIER|EXON_4_21643960_21644157|GENE_EXON_4_21643960_21644157|transcript|Os04t0435300-01|protein_coding||c.-17252A>T|||||4831|,T|downstream_gene_variant|MODIFIER|EXON_4_21635403_21635813|GENE_EXON_4_21635403_21635813|transcript|Os04t0435000-01|protein_coding||c.*3558A>T|||||3316|,T|downstream_gene_variant|MODIFIER|EXON_4_21641511_21643147|GENE_EXON_4_21641511_2164314…
chr04	21839722	T/C	0.773	ANN=C|upstream_gene_variant|MODIFIER|EXON_4_21842292_21842665|GENE_EXON_4_21842292_21842665|transcript|Os04t0439100-01|protein_coding||c.-2767T>C|||||2570|,C|upstream_gene_variant|MODIFIER|CDS_4_21844239_21844547|GENE_CDS_4_21844239_21844547|transcript|Os04t0439100-02|protein_coding||c.-4517T>C|||||4517|WARNING_TRANSCRIPT_NO_START_CODON,C|upstream_gene_variant|MODIFIER|CDS_4_21844512_21844547|GEN…
chr04	21840798	T/C	0.773	ANN=C|upstream_gene_variant|MODIFIER|EXON_4_21842292_21842665|GENE_EXON_4_21842292_21842665|transcript|Os04t0439100-01|protein_coding||c.-1691T>C|||||1494|,C|upstream_gene_variant|MODIFIER|CDS_4_21844239_21844547|GENE_CDS_4_21844239_21844547|transcript|Os04t0439100-02|protein_coding||c.-3441T>C|||||3441|WARNING_TRANSCRIPT_NO_START_CODON,C|upstream_gene_variant|MODIFIER|CDS_4_21844512_21844547|GEN…
chr04	21872489	A/G	0.772	ANN=A|upstream_gene_variant|MODIFIER|EXON_4_21864503_21864550|GENE_EXON_4_21864503_21864550|transcript|Os04t0439400-01|protein_coding||c.-5927C>T|||||4674|,A|upstream_gene_variant|MODIFIER|EXON_4_21875562_21878159|GENE_EXON_4_21875562_21878159|transcript|Os04t0439501-01|pseudogene||n.-3073G>A|||||3073|,A|intergenic_region|MODIFIER|EXON_4_21864503_21864550-EXON_4_21875562_21878159|GENE_EXON_4_2186…
chr04	21528858	A/G	0.771	ANN=A|downstream_gene_variant|MODIFIER|CDS_4_21525319_21525969|GENE_CDS_4_21525319_21525969|transcript|Os04t0433300-00|protein_coding||c.*2602G>A|||||2602|,A|intergenic_region|MODIFIER|CDS_4_21525319_21525969-EXON_4_21539457_21540033|GENE_CDS_4_21525319_21525969-GENE_EXON_4_21539457_21540033|intergenic_region|GENE_CDS_4_21525319_21525969-GENE_EXON_4_21539457_21540033|||n.21528858G>A||||||
chr04	21559058	A/T	0.769	ANN=A|upstream_gene_variant|MODIFIER|EXON_4_21547173_21547736|GENE_EXON_4_21547173_21547736|transcript|Os04t0433800-01|protein_coding||c.-1770A>T|||||759|WARNING_TRANSCRIPT_NO_START_CODON,A|downstream_gene_variant|MODIFIER|EXON_4_21559486_21559961|GENE_EXON_4_21559486_21559961|transcript|Os04t0433900-00|protein_coding||c.*610A>T|||||428|,A|intergenic_region|MODIFIER|EXON_4_21547173_21547736-EXON_…
chr04	21534122	G/A	0.768	ANN=G|intergenic_region|MODIFIER|CDS_4_21525319_21525969-EXON_4_21539457_21540033|GENE_CDS_4_21525319_21525969-GENE_EXON_4_21539457_21540033|intergenic_region|GENE_CDS_4_21525319_21525969-GENE_EXON_4_21539457_21540033|||n.21534122A>G||||||
chr04	21537734	G/T	0.765	ANN=G|downstream_gene_variant|MODIFIER|EXON_4_21539457_21540033|GENE_EXON_4_21539457_21540033|transcript|Os04t0433600-01|protein_coding||c.*2080A>C|||||1723|,G|downstream_gene_variant|MODIFIER|EXON_4_21539471_21540033|GENE_EXON_4_21539471_21540033|transcript|Os04t0433600-03|protein_coding||c.*2080A>C|||||1737|WARNING_TRANSCRIPT_NO_START_CODON,G|downstream_gene_variant|MODIFIER|EXON_4_21539457_215…
chr04	21840057	A/G	0.765	ANN=A|upstream_gene_variant|MODIFIER|EXON_4_21842292_21842665|GENE_EXON_4_21842292_21842665|transcript|Os04t0439100-01|protein_coding||c.-2432G>A|||||2235|,A|upstream_gene_variant|MODIFIER|CDS_4_21844239_21844547|GENE_CDS_4_21844239_21844547|transcript|Os04t0439100-02|protein_coding||c.-4182G>A|||||4182|WARNING_TRANSCRIPT_NO_START_CODON,A|upstream_gene_variant|MODIFIER|CDS_4_21844512_21844547|GEN…
chr04	21532165	T/C	0.762	ANN=T|intergenic_region|MODIFIER|CDS_4_21525319_21525969-EXON_4_21539457_21540033|GENE_CDS_4_21525319_21525969-GENE_EXON_4_21539457_21540033|intergenic_region|GENE_CDS_4_21525319_21525969-GENE_EXON_4_21539457_21540033|||n.21532165C>T||||||
chr04	21538309	G/T	0.761	ANN=G|downstream_gene_variant|MODIFIER|EXON_4_21539457_21540033|GENE_EXON_4_21539457_21540033|transcript|Os04t0433600-01|protein_coding||c.*1505A>C|||||1148|,G|downstream_gene_variant|MODIFIER|EXON_4_21539471_21540033|GENE_EXON_4_21539471_21540033|transcript|Os04t0433600-03|protein_coding||c.*1505A>C|||||1162|WARNING_TRANSCRIPT_NO_START_CODON,G|downstream_gene_variant|MODIFIER|EXON_4_21539457_215…
chr04	21669590	A/T	0.76	ANN=A|intergenic_region|MODIFIER|EXON_4_21662080_21663024-EXON_4_21682613_21683069|GENE_EXON_4_21662080_21663024-GENE_EXON_4_21682613_21683069|intergenic_region|GENE_EXON_4_21662080_21663024-GENE_EXON_4_21682613_21683069|||n.21669590T>A||||||
chr04	21530981	G/A	0.758	ANN=G|downstream_gene_variant|MODIFIER|CDS_4_21525319_21525969|GENE_CDS_4_21525319_21525969|transcript|Os04t0433300-00|protein_coding||c.*4725A>G|||||4725|,G|intergenic_region|MODIFIER|CDS_4_21525319_21525969-EXON_4_21539457_21540033|GENE_CDS_4_21525319_21525969-GENE_EXON_4_21539457_21540033|intergenic_region|GENE_CDS_4_21525319_21525969-GENE_EXON_4_21539457_21540033|||n.21530981A>G||||||
chr04	21550665	G/T	0.758	ANN=G|missense_variant|MODERATE|EXON_4_21547173_21547736|GENE_EXON_4_21547173_21547736|transcript|Os04t0433800-01|protein_coding|14/25|c.2155A>C|p.Thr719Pro|2310/3967|2155/3633|719/1210||WARNING_TRANSCRIPT_NO_START_CODON,G|intragenic_variant|MODIFIER|Os04g0433800|Os04g0433800|gene_variant|Os04g0433800|||n.21550665T>G||||||
chr04	21559051	A/C	0.756	ANN=A|upstream_gene_variant|MODIFIER|EXON_4_21547173_21547736|GENE_EXON_4_21547173_21547736|transcript|Os04t0433800-01|protein_coding||c.-1763G>T|||||752|WARNING_TRANSCRIPT_NO_START_CODON,A|downstream_gene_variant|MODIFIER|EXON_4_21559486_21559961|GENE_EXON_4_21559486_21559961|transcript|Os04t0433900-00|protein_coding||c.*617G>T|||||435|,A|intergenic_region|MODIFIER|EXON_4_21547173_21547736-EXON_…
chr04	21539737	G/A	0.754	ANN=G|3_prime_UTR_variant|MODIFIER|EXON_4_21539457_21540033|GENE_EXON_4_21539457_21540033|transcript|Os04t0433600-01|protein_coding|13/13|c.*77T>C|||||77|,G|3_prime_UTR_variant|MODIFIER|EXON_4_21539471_21540033|GENE_EXON_4_21539471_21540033|transcript|Os04t0433600-03|protein_coding|7/7|c.*77T>C|||||77|WARNING_TRANSCRIPT_NO_START_CODON,G|3_prime_UTR_variant|MODIFIER|EXON_4_21539457_21540033|GENE_E…
chr04	21550664	T/G	0.754	ANN=T|missense_variant|MODERATE|EXON_4_21547173_21547736|GENE_EXON_4_21547173_21547736|transcript|Os04t0433800-01|protein_coding|14/25|c.2156C>A|p.Thr719Lys|2311/3967|2156/3633|719/1210||WARNING_TRANSCRIPT_NO_START_CODON,T|intragenic_variant|MODIFIER|Os04g0433800|Os04g0433800|gene_variant|Os04g0433800|||n.21550664G>T||||||
chr04	21529473	T/C	0.752	ANN=T|downstream_gene_variant|MODIFIER|CDS_4_21525319_21525969|GENE_CDS_4_21525319_21525969|transcript|Os04t0433300-00|protein_coding||c.*3217C>T|||||3217|,T|intergenic_region|MODIFIER|CDS_4_21525319_21525969-EXON_4_21539457_21540033|GENE_CDS_4_21525319_21525969-GENE_EXON_4_21539457_21540033|intergenic_region|GENE_CDS_4_21525319_21525969-GENE_EXON_4_21539457_21540033|||n.21529473C>T||||||
chr04	21660342	A/G	0.752	ANN=A|upstream_gene_variant|MODIFIER|EXON_4_21656698_21657024|GENE_EXON_4_21656698_21657024|transcript|Os04t0435450-00|pseudogene||n.-1495C>T|||||1495|,A|downstream_gene_variant|MODIFIER|EXON_4_21643960_21644157|GENE_EXON_4_21643960_21644157|transcript|Os04t0435300-01|protein_coding||c.*2277G>A|||||2222|,A|downstream_gene_variant|MODIFIER|EXON_4_21661225_21661772|GENE_EXON_4_21661225_21661772|tra…
chr04	21839752	T/C	0.75	ANN=C|upstream_gene_variant|MODIFIER|EXON_4_21842292_21842665|GENE_EXON_4_21842292_21842665|transcript|Os04t0439100-01|protein_coding||c.-2737T>C|||||2540|,C|upstream_gene_variant|MODIFIER|CDS_4_21844239_21844547|GENE_CDS_4_21844239_21844547|transcript|Os04t0439100-02|protein_coding||c.-4487T>C|||||4487|WARNING_TRANSCRIPT_NO_START_CODON,C|upstream_gene_variant|MODIFIER|CDS_4_21844512_21844547|GEN…
chr04	21531404	C/T	0.747	ANN=C|intergenic_region|MODIFIER|CDS_4_21525319_21525969-EXON_4_21539457_21540033|GENE_CDS_4_21525319_21525969-GENE_EXON_4_21539457_21540033|intergenic_region|GENE_CDS_4_21525319_21525969-GENE_EXON_4_21539457_21540033|||n.21531404T>C||||||
chr04	21559080	G/A	0.747	ANN=G|upstream_gene_variant|MODIFIER|EXON_4_21547173_21547736|GENE_EXON_4_21547173_21547736|transcript|Os04t0433800-01|protein_coding||c.-1792T>C|||||781|WARNING_TRANSCRIPT_NO_START_CODON,G|downstream_gene_variant|MODIFIER|EXON_4_21559486_21559961|GENE_EXON_4_21559486_21559961|transcript|Os04t0433900-00|protein_coding||c.*588T>C|||||406|,G|intergenic_region|MODIFIER|EXON_4_21547173_21547736-EXON_…
chr04	21954116	T/C	0.747	ANN=T|intergenic_region|MODIFIER|EXON_4_21929866_21930284-CDS_4_21966332_21966881|GENE_EXON_4_21929866_21930284-GENE_CDS_4_21966332_21966881|intergenic_region|GENE_EXON_4_21929866_21930284-GENE_CDS_4_21966332_21966881|||n.21954116C>T||||||
chr04	21536486	T/C	0.745	ANN=C|downstream_gene_variant|MODIFIER|EXON_4_21539457_21540033|GENE_EXON_4_21539457_21540033|transcript|Os04t0433600-01|protein_coding||c.*3328A>G|||||2971|,C|downstream_gene_variant|MODIFIER|EXON_4_21539471_21540033|GENE_EXON_4_21539471_21540033|transcript|Os04t0433600-03|protein_coding||c.*3328A>G|||||2985|WARNING_TRANSCRIPT_NO_START_CODON,C|downstream_gene_variant|MODIFIER|EXON_4_21539457_215…
chr04	21836331	A/G	0.744	ANN=A|intergenic_region|MODIFIER|EXON_4_21826905_21827512-EXON_4_21842292_21842665|GENE_EXON_4_21826905_21827512-GENE_EXON_4_21842292_21842665|intergenic_region|GENE_EXON_4_21826905_21827512-GENE_EXON_4_21842292_21842665|||n.21836331G>A||||||
chr04	21840204	C/T	0.744	ANN=T|upstream_gene_variant|MODIFIER|EXON_4_21842292_21842665|GENE_EXON_4_21842292_21842665|transcript|Os04t0439100-01|protein_coding||c.-2285C>T|||||2088|,T|upstream_gene_variant|MODIFIER|CDS_4_21844239_21844547|GENE_CDS_4_21844239_21844547|transcript|Os04t0439100-02|protein_coding||c.-4035C>T|||||4035|WARNING_TRANSCRIPT_NO_START_CODON,T|upstream_gene_variant|MODIFIER|CDS_4_21844512_21844547|GEN…
chr04	21331260	A/G	0.743	ANN=A|missense_variant|MODERATE|EXON_4_21329624_21329718|GENE_EXON_4_21329624_21329718|transcript|Os04t0430100-01|protein_coding|4/5|c.382G>A|p.Asp128Asn|474/899|382/552|128/183||,A|missense_variant|MODERATE|EXON_4_21329835_21329884|GENE_EXON_4_21329835_21329884|transcript|Os04t0430150-00|protein_coding|2/4|c.86C>T|p.Ser29Phe|406/781|86/459|29/152||,A|downstream_gene_variant|MODIFIER|CDS_4_213242…
chr04	21547709	G/A	0.739	ANN=G|synonymous_variant|LOW|EXON_4_21547173_21547736|GENE_EXON_4_21547173_21547736|transcript|Os04t0433800-01|protein_coding|25/25|c.3276T>C|p.Arg1092Arg|3431/3967|3276/3633|1092/1210||WARNING_TRANSCRIPT_NO_START_CODON,G|upstream_gene_variant|MODIFIER|EXON_4_21539457_21540033|GENE_EXON_4_21539457_21540033|transcript|Os04t0433600-01|protein_coding||c.-4703T>C|||||4139|,G|upstream_gene_variant|MOD…
chr04	21688398	T/C	0.739	ANN=T|upstream_gene_variant|MODIFIER|CDS_4_21692755_21693624|GENE_CDS_4_21692755_21693624|transcript|Os04t0436000-00|protein_coding||c.-4357C>T|||||4357|,T|downstream_gene_variant|MODIFIER|EXON_4_21682613_21683069|GENE_EXON_4_21682613_21683069|transcript|Os04t0435700-01|protein_coding||c.*592C>T|||||276|,T|intergenic_region|MODIFIER|EXON_4_21682613_21683069-CDS_4_21692755_21693624|GENE_EXON_4_216…
chr04	22000374	A/G	0.739	ANN=A|intergenic_region|MODIFIER|EXON_4_21989594_21990168-EXON_4_22006405_22006838|GENE_EXON_4_21989594_21990168-GENE_EXON_4_22006405_22006838|intergenic_region|GENE_EXON_4_21989594_21990168-GENE_EXON_4_22006405_22006838|||n.22000374G>A||||||
chr04	21529245	C/G	0.736	ANN=C|downstream_gene_variant|MODIFIER|CDS_4_21525319_21525969|GENE_CDS_4_21525319_21525969|transcript|Os04t0433300-00|protein_coding||c.*2989G>C|||||2989|,C|intergenic_region|MODIFIER|CDS_4_21525319_21525969-EXON_4_21539457_21540033|GENE_CDS_4_21525319_21525969-GENE_EXON_4_21539457_21540033|intergenic_region|GENE_CDS_4_21525319_21525969-GENE_EXON_4_21539457_21540033|||n.21529245G>C||||||
chr04	21537552	A/G	0.735	ANN=A|downstream_gene_variant|MODIFIER|EXON_4_21539457_21540033|GENE_EXON_4_21539457_21540033|transcript|Os04t0433600-01|protein_coding||c.*2262C>T|||||1905|,A|downstream_gene_variant|MODIFIER|EXON_4_21539471_21540033|GENE_EXON_4_21539471_21540033|transcript|Os04t0433600-03|protein_coding||c.*2262C>T|||||1919|WARNING_TRANSCRIPT_NO_START_CODON,A|downstream_gene_variant|MODIFIER|EXON_4_21539457_215…
chr04	21514382	T/C	0.734	ANN=T|intron_variant|MODIFIER|EXON_4_21513469_21513632|GENE_EXON_4_21513469_21513632|transcript|Os04t0433200-01|protein_coding|2/7|c.168-16C>T||||||,T|intragenic_variant|MODIFIER|Os04g0433200|Os04g0433200|gene_variant|Os04g0433200|||n.21514382C>T||||||
chr04	21612944	A/C	0.734	ANN=A|missense_variant|MODERATE|CDS_4_21609873_21609938|GENE_CDS_4_21609873_21609938|transcript|Os04t0434600-00|protein_coding|15/23|c.1575G>T|p.Lys525Asn|1575/3000|1575/3000|525/999||,A|upstream_gene_variant|MODIFIER|EXON_4_21609418_21609861|GENE_EXON_4_21609418_21609861|transcript|Os04t0434700-01|pseudogene||n.-3083G>T|||||3083|,A|intragenic_variant|MODIFIER|Os04g0434600|Os04g0434600|gene_varia…
chr04	21840706	C/G	0.734	ANN=C|upstream_gene_variant|MODIFIER|EXON_4_21842292_21842665|GENE_EXON_4_21842292_21842665|transcript|Os04t0439100-01|protein_coding||c.-1783G>C|||||1586|,C|upstream_gene_variant|MODIFIER|CDS_4_21844239_21844547|GENE_CDS_4_21844239_21844547|transcript|Os04t0439100-02|protein_coding||c.-3533G>C|||||3533|WARNING_TRANSCRIPT_NO_START_CODON,C|upstream_gene_variant|MODIFIER|CDS_4_21844512_21844547|GEN…
chr04	20423829	A/G	0.733	ANN=A|missense_variant|MODERATE|EXON_4_20422171_20422426|GENE_EXON_4_20422171_20422426|transcript|Os04t0413500-01|protein_coding|3/7|c.478G>A|p.Ala160Thr|529/2087|478/1797|160/598||,A|intragenic_variant|MODIFIER|Os04g0413500|Os04g0413500|gene_variant|Os04g0413500|||n.20423829G>A||||||
chr04	21795109	A/G	0.733	ANN=A|missense_variant|MODERATE|EXON_4_21792887_21793381|GENE_EXON_4_21792887_21793381|transcript|Os04t0438300-01|protein_coding|1/5|c.76C>T|p.Leu26Phe|135/1223|76/984|26/327||,A|upstream_gene_variant|MODIFIER|EXON_4_21791510_21792300|GENE_EXON_4_21791510_21792300|transcript|Os04t0438200-01|protein_coding||c.-2890C>T|||||2809|,A|upstream_gene_variant|MODIFIER|EXON_4_21795770_21797246|GENE_EXON_4_…
chr04	21559284	C/T	0.73	ANN=C|upstream_gene_variant|MODIFIER|EXON_4_21547173_21547736|GENE_EXON_4_21547173_21547736|transcript|Os04t0433800-01|protein_coding||c.-1996A>G|||||985|WARNING_TRANSCRIPT_NO_START_CODON,C|downstream_gene_variant|MODIFIER|EXON_4_21559486_21559961|GENE_EXON_4_21559486_21559961|transcript|Os04t0433900-00|protein_coding||c.*384A>G|||||202|,C|intergenic_region|MODIFIER|EXON_4_21547173_21547736-EXON_…
chr04	21750366	A/C	0.727	ANN=A|upstream_gene_variant|MODIFIER|EXON_4_21750917_21752359|GENE_EXON_4_21750917_21752359|transcript|Os04t0437500-01|protein_coding||c.-658C>A|||||551|,A|downstream_gene_variant|MODIFIER|EXON_4_21745662_21745971|GENE_EXON_4_21745662_21745971|transcript|Os04t0437300-01|protein_coding||c.*2928C>A|||||2809|,A|downstream_gene_variant|MODIFIER|EXON_4_21747808_21747880|GENE_EXON_4_21747808_21747880|t…
chr04	21786924	T/C	0.725	ANN=T|upstream_gene_variant|MODIFIER|EXON_4_21784727_21784961|GENE_EXON_4_21784727_21784961|transcript|Os04t0438101-00|protein_coding||c.-823G>A|||||703|,T|downstream_gene_variant|MODIFIER|EXON_4_21791510_21792300|GENE_EXON_4_21791510_21792300|transcript|Os04t0438200-01|protein_coding||c.*4822G>A|||||4586|,T|intergenic_region|MODIFIER|EXON_4_21784727_21784961-EXON_4_21791510_21792300|GENE_EXON_4_…
chr04	21704692	C/T	0.724	ANN=C|upstream_gene_variant|MODIFIER|EXON_4_21699925_21700199|GENE_EXON_4_21699925_21700199|transcript|Os04t0436300-01|protein_coding||c.-1739A>G|||||1700|,C|downstream_gene_variant|MODIFIER|EXON_4_21706092_21706551|GENE_EXON_4_21706092_21706551|transcript|Os04t0436400-01|protein_coding||c.*5916A>G|||||1400|WARNING_TRANSCRIPT_NO_START_CODON,C|intergenic_region|MODIFIER|EXON_4_21699925_21700199-EX…
chr04	21837004	A/G	0.722	ANN=A|intergenic_region|MODIFIER|EXON_4_21826905_21827512-EXON_4_21842292_21842665|GENE_EXON_4_21826905_21827512-GENE_EXON_4_21842292_21842665|intergenic_region|GENE_EXON_4_21826905_21827512-GENE_EXON_4_21842292_21842665|||n.21837004G>A||||||
chr04	21039025	A/G	0.72	ANN=A|intergenic_region|MODIFIER|EXON_4_21001722_21002011-EXON_4_21182977_21184287|GENE_EXON_4_21001722_21002011-GENE_EXON_4_21182977_21184287|intergenic_region|GENE_EXON_4_21001722_21002011-GENE_EXON_4_21182977_21184287|||n.21039025G>A||||||
chr04	21526703	G/A	0.718	ANN=G|downstream_gene_variant|MODIFIER|CDS_4_21525319_21525969|GENE_CDS_4_21525319_21525969|transcript|Os04t0433300-00|protein_coding||c.*447A>G|||||447|,G|intergenic_region|MODIFIER|CDS_4_21525319_21525969-EXON_4_21539457_21540033|GENE_CDS_4_21525319_21525969-GENE_EXON_4_21539457_21540033|intergenic_region|GENE_CDS_4_21525319_21525969-GENE_EXON_4_21539457_21540033|||n.21526703A>G||||||
chr04	21544368	A/G	0.717	ANN=A|upstream_gene_variant|MODIFIER|EXON_4_21539457_21540033|GENE_EXON_4_21539457_21540033|transcript|Os04t0433600-01|protein_coding||c.-1362C>T|||||798|,A|upstream_gene_variant|MODIFIER|EXON_4_21539471_21540033|GENE_EXON_4_21539471_21540033|transcript|Os04t0433600-03|protein_coding||c.-3191C>T|||||3190|WARNING_TRANSCRIPT_NO_START_CODON,A|upstream_gene_variant|MODIFIER|EXON_4_21539457_21540033|G…
chr04	21750223	A/G	0.715	ANN=A|upstream_gene_variant|MODIFIER|EXON_4_21750917_21752359|GENE_EXON_4_21750917_21752359|transcript|Os04t0437500-01|protein_coding||c.-801G>A|||||694|,A|downstream_gene_variant|MODIFIER|EXON_4_21745662_21745971|GENE_EXON_4_21745662_21745971|transcript|Os04t0437300-01|protein_coding||c.*2785G>A|||||2666|,A|downstream_gene_variant|MODIFIER|EXON_4_21747808_21747880|GENE_EXON_4_21747808_21747880|t…
chr04	21840397	C/T	0.713	ANN=C|upstream_gene_variant|MODIFIER|EXON_4_21842292_21842665|GENE_EXON_4_21842292_21842665|transcript|Os04t0439100-01|protein_coding||c.-2092T>C|||||1895|,C|upstream_gene_variant|MODIFIER|CDS_4_21844239_21844547|GENE_CDS_4_21844239_21844547|transcript|Os04t0439100-02|protein_coding||c.-3842T>C|||||3842|WARNING_TRANSCRIPT_NO_START_CODON,C|upstream_gene_variant|MODIFIER|CDS_4_21844512_21844547|GEN…
chr04	21500438	C/T	0.712	ANN=C|intergenic_region|MODIFIER|EXON_4_21491470_21492889-EXON_4_21506157_21507281|GENE_EXON_4_21491470_21492889-GENE_EXON_4_21506157_21507281|intergenic_region|GENE_EXON_4_21491470_21492889-GENE_EXON_4_21506157_21507281|||n.21500438T>C||||||
chr04	21840590	T/C	0.711	ANN=T|upstream_gene_variant|MODIFIER|EXON_4_21842292_21842665|GENE_EXON_4_21842292_21842665|transcript|Os04t0439100-01|protein_coding||c.-1899C>T|||||1702|,T|upstream_gene_variant|MODIFIER|CDS_4_21844239_21844547|GENE_CDS_4_21844239_21844547|transcript|Os04t0439100-02|protein_coding||c.-3649C>T|||||3649|WARNING_TRANSCRIPT_NO_START_CODON,T|upstream_gene_variant|MODIFIER|CDS_4_21844512_21844547|GEN…
chr04	21948278	T/G	0.709	ANN=T|intergenic_region|MODIFIER|EXON_4_21929866_21930284-CDS_4_21966332_21966881|GENE_EXON_4_21929866_21930284-GENE_CDS_4_21966332_21966881|intergenic_region|GENE_EXON_4_21929866_21930284-GENE_CDS_4_21966332_21966881|||n.21948278G>T||||||
chr04	21513793	G/A	0.708	ANN=G|intron_variant|MODIFIER|EXON_4_21513469_21513632|GENE_EXON_4_21513469_21513632|transcript|Os04t0433200-01|protein_coding|1/7|c.102-14A>G||||||,G|intragenic_variant|MODIFIER|Os04g0433200|Os04g0433200|gene_variant|Os04g0433200|||n.21513793A>G||||||
chr04	21852452	A/T	0.708	ANN=A|upstream_gene_variant|MODIFIER|CDS_4_21853482_21854702|GENE_CDS_4_21853482_21854702|transcript|Os04t0439200-00|protein_coding||c.-1030T>A|||||1030|,A|downstream_gene_variant|MODIFIER|EXON_4_21842292_21842665|GENE_EXON_4_21842292_21842665|transcript|Os04t0439100-01|protein_coding||c.*4940T>A|||||4318|,A|downstream_gene_variant|MODIFIER|CDS_4_21844239_21844547|GENE_CDS_4_21844239_21844547|tra…
chr04	21575345	C/T	0.707	ANN=C|intergenic_region|MODIFIER|EXON_4_21559486_21559961-EXON_4_21591792_21592444|GENE_EXON_4_21559486_21559961-GENE_EXON_4_21591792_21592444|intergenic_region|GENE_EXON_4_21559486_21559961-GENE_EXON_4_21591792_21592444|||n.21575345T>C||||||
chr04	20805090	A/G	0.705	ANN=A|intergenic_region|MODIFIER|EXON_4_20789460_20791091-EXON_4_20811155_20812787|GENE_EXON_4_20789460_20791091-GENE_EXON_4_20811155_20812787|intergenic_region|GENE_EXON_4_20789460_20791091-GENE_EXON_4_20811155_20812787|||n.20805090G>A||||||
chr04	21532949	T/C	0.704	ANN=T|intergenic_region|MODIFIER|CDS_4_21525319_21525969-EXON_4_21539457_21540033|GENE_CDS_4_21525319_21525969-GENE_EXON_4_21539457_21540033|intergenic_region|GENE_CDS_4_21525319_21525969-GENE_EXON_4_21539457_21540033|||n.21532949C>T||||||
chr04	21840829	C/T	0.703	ANN=C|upstream_gene_variant|MODIFIER|EXON_4_21842292_21842665|GENE_EXON_4_21842292_21842665|transcript|Os04t0439100-01|protein_coding||c.-1660T>C|||||1463|,C|upstream_gene_variant|MODIFIER|CDS_4_21844239_21844547|GENE_CDS_4_21844239_21844547|transcript|Os04t0439100-02|protein_coding||c.-3410T>C|||||3410|WARNING_TRANSCRIPT_NO_START_CODON,C|upstream_gene_variant|MODIFIER|CDS_4_21844512_21844547|GEN…
chr04	22000412	A/G	0.703	ANN=A|intergenic_region|MODIFIER|EXON_4_21989594_21990168-EXON_4_22006405_22006838|GENE_EXON_4_21989594_21990168-GENE_EXON_4_22006405_22006838|intergenic_region|GENE_EXON_4_21989594_21990168-GENE_EXON_4_22006405_22006838|||n.22000412G>A||||||
chr04	21532071	T/C	0.701	ANN=T|intergenic_region|MODIFIER|CDS_4_21525319_21525969-EXON_4_21539457_21540033|GENE_CDS_4_21525319_21525969-GENE_EXON_4_21539457_21540033|intergenic_region|GENE_CDS_4_21525319_21525969-GENE_EXON_4_21539457_21540033|||n.21532071C>T||||||
chr04	21871608	G/A	0.701	ANN=G|upstream_gene_variant|MODIFIER|EXON_4_21864503_21864550|GENE_EXON_4_21864503_21864550|transcript|Os04t0439400-01|protein_coding||c.-5046T>C|||||3793|,G|upstream_gene_variant|MODIFIER|EXON_4_21875562_21878159|GENE_EXON_4_21875562_21878159|transcript|Os04t0439501-01|pseudogene||n.-3954A>G|||||3954|,G|intergenic_region|MODIFIER|EXON_4_21864503_21864550-EXON_4_21875562_21878159|GENE_EXON_4_2186…
chr04	21545633	C/T	0.699	ANN=C|upstream_gene_variant|MODIFIER|EXON_4_21539457_21540033|GENE_EXON_4_21539457_21540033|transcript|Os04t0433600-01|protein_coding||c.-2627A>G|||||2063|,C|upstream_gene_variant|MODIFIER|EXON_4_21539471_21540033|GENE_EXON_4_21539471_21540033|transcript|Os04t0433600-03|protein_coding||c.-4456A>G|||||4455|WARNING_TRANSCRIPT_NO_START_CODON,C|upstream_gene_variant|MODIFIER|EXON_4_21539457_21540033|…
chr04	21874739	G/T	0.699	ANN=G|upstream_gene_variant|MODIFIER|EXON_4_21875562_21878159|GENE_EXON_4_21875562_21878159|transcript|Os04t0439501-01|pseudogene||n.-823T>G|||||823|,G|downstream_gene_variant|MODIFIER|EXON_4_21878937_21881780|GENE_EXON_4_21878937_21881780|transcript|Os04t0439600-01|protein_coding||c.*4478A>C|||||4198|,G|intergenic_region|MODIFIER|EXON_4_21864503_21864550-EXON_4_21875562_21878159|GENE_EXON_4_2186…
chr04	21636542	A/G	0.698	ANN=A|upstream_gene_variant|MODIFIER|EXON_4_21637785_21638059|GENE_EXON_4_21637785_21638059|transcript|Os04t0435100-01|protein_coding||c.-1437G>A|||||1243|,A|downstream_gene_variant|MODIFIER|EXON_4_21635403_21635813|GENE_EXON_4_21635403_21635813|transcript|Os04t0435000-01|protein_coding||c.*971G>A|||||729|,A|downstream_gene_variant|MODIFIER|EXON_4_21641511_21643147|GENE_EXON_4_21641511_21643147|t…
chr04	21598448	A/C	0.697	ANN=A|upstream_gene_variant|MODIFIER|EXON_4_21591792_21592444|GENE_EXON_4_21591792_21592444|transcript|Os04t0434300-01|protein_coding||c.-3226G>T|||||3226|WARNING_TRANSCRIPT_NO_START_CODON,A|downstream_gene_variant|MODIFIER|EXON_4_21595744_21596251|GENE_EXON_4_21595744_21596251|transcript|Os04t0434400-01|protein_coding||c.*922C>A|||||668|,A|downstream_gene_variant|MODIFIER|EXON_4_21600673_2160188…
chr04	21783496	T/C	0.697	ANN=T|downstream_gene_variant|MODIFIER|EXON_4_21784727_21784961|GENE_EXON_4_21784727_21784961|transcript|Os04t0438101-00|protein_coding||c.*2090G>A|||||1231|,T|intergenic_region|MODIFIER|EXON_4_21766009_21768900-EXON_4_21784727_21784961|GENE_EXON_4_21766009_21768900-GENE_EXON_4_21784727_21784961|intergenic_region|GENE_EXON_4_21766009_21768900-GENE_EXON_4_21784727_21784961|||n.21783496C>T||||||
chr04	21840665	A/G	0.695	ANN=A|upstream_gene_variant|MODIFIER|EXON_4_21842292_21842665|GENE_EXON_4_21842292_21842665|transcript|Os04t0439100-01|protein_coding||c.-1824G>A|||||1627|,A|upstream_gene_variant|MODIFIER|CDS_4_21844239_21844547|GENE_CDS_4_21844239_21844547|transcript|Os04t0439100-02|protein_coding||c.-3574G>A|||||3574|WARNING_TRANSCRIPT_NO_START_CODON,A|upstream_gene_variant|MODIFIER|CDS_4_21844512_21844547|GEN…
chr04	22028626	A/G	0.695	ANN=A|upstream_gene_variant|MODIFIER|EXON_4_22023832_22024722|GENE_EXON_4_22023832_22024722|transcript|Os04t0442300-01|protein_coding||c.-1310C>T|||||946|,A|upstream_gene_variant|MODIFIER|EXON_4_22024130_22024722|GENE_EXON_4_22024130_22024722|transcript|Os04t0442300-02|protein_coding||c.-1310C>T|||||1144|,A|downstream_gene_variant|MODIFIER|EXON_4_22017906_22018076|GENE_EXON_4_22017906_22018076|tr…
chr04	20546655	A/G	0.694	ANN=A|upstream_gene_variant|MODIFIER|EXON_4_20547192_20547587|GENE_EXON_4_20547192_20547587|transcript|Os04t0415900-00|protein_coding||c.-571G>A|||||537|WARNING_TRANSCRIPT_NO_START_CODON,A|upstream_gene_variant|MODIFIER|EXON_4_20548896_20549193|GENE_EXON_4_20548896_20549193|transcript|Os04t0416000-01|protein_coding||c.-2326G>A|||||2241|,A|downstream_gene_variant|MODIFIER|EXON_4_20543471_20543934|…
chr04	21532514	A/G	0.694	ANN=A|intergenic_region|MODIFIER|CDS_4_21525319_21525969-EXON_4_21539457_21540033|GENE_CDS_4_21525319_21525969-GENE_EXON_4_21539457_21540033|intergenic_region|GENE_CDS_4_21525319_21525969-GENE_EXON_4_21539457_21540033|||n.21532514G>A||||||
chr04	21557554	T/C	0.694	ANN=T|downstream_gene_variant|MODIFIER|EXON_4_21559486_21559961|GENE_EXON_4_21559486_21559961|transcript|Os04t0433900-00|protein_coding||c.*2114G>A|||||1932|,T|intron_variant|MODIFIER|EXON_4_21547173_21547736|GENE_EXON_4_21547173_21547736|transcript|Os04t0433800-01|protein_coding|1/24|c.-33-233G>A||||||WARNING_TRANSCRIPT_NO_START_CODON,T|intragenic_variant|MODIFIER|Os04g0433800|Os04g0433800|gene_…
chr04	21607466	G/T	0.693	ANN=G|downstream_gene_variant|MODIFIER|EXON_4_21609418_21609861|GENE_EXON_4_21609418_21609861|transcript|Os04t0434700-01|pseudogene||n.*1952A>C|||||1952|,G|downstream_gene_variant|MODIFIER|CDS_4_21609873_21609938|GENE_CDS_4_21609873_21609938|transcript|Os04t0434600-00|protein_coding||c.*2407A>C|||||2407|,G|intergenic_region|MODIFIER|EXON_4_21600673_21601888-EXON_4_21609418_21609861|GENE_EXON_4_21…
chr04	21676255	A/G	0.693	ANN=A|intergenic_region|MODIFIER|EXON_4_21662080_21663024-EXON_4_21682613_21683069|GENE_EXON_4_21662080_21663024-GENE_EXON_4_21682613_21683069|intergenic_region|GENE_EXON_4_21662080_21663024-GENE_EXON_4_21682613_21683069|||n.21676255G>A||||||
chr04	21532511	T/G	0.692	ANN=T|intergenic_region|MODIFIER|CDS_4_21525319_21525969-EXON_4_21539457_21540033|GENE_CDS_4_21525319_21525969-GENE_EXON_4_21539457_21540033|intergenic_region|GENE_CDS_4_21525319_21525969-GENE_EXON_4_21539457_21540033|||n.21532511G>T||||||
chr04	21556953	G/A	0.692	ANN=G|downstream_gene_variant|MODIFIER|EXON_4_21559486_21559961|GENE_EXON_4_21559486_21559961|transcript|Os04t0433900-00|protein_coding||c.*2715T>C|||||2533|,G|intron_variant|MODIFIER|EXON_4_21547173_21547736|GENE_EXON_4_21547173_21547736|transcript|Os04t0433800-01|protein_coding|2/24|c.260+76T>C||||||WARNING_TRANSCRIPT_NO_START_CODON,G|intragenic_variant|MODIFIER|Os04g0433800|Os04g0433800|gene_v…
chr04	21621154	A/G	0.692	ANN=A|upstream_gene_variant|MODIFIER|CDS_4_21609873_21609938|GENE_CDS_4_21609873_21609938|transcript|Os04t0434600-00|protein_coding||c.-1071C>T|||||1071|,A|downstream_gene_variant|MODIFIER|EXON_4_21622953_21623178|GENE_EXON_4_21622953_21623178|transcript|Os04t0434800-02|protein_coding||c.*2220C>T|||||1799|,A|downstream_gene_variant|MODIFIER|EXON_4_21622953_21623394|GENE_EXON_4_21622953_21623394|t…
chr04	22015801	A/C	0.691	ANN=A|upstream_gene_variant|MODIFIER|EXON_4_22010567_22010918|GENE_EXON_4_22010567_22010918|transcript|Os04t0442050-00|protein_coding||c.-4417G>T|||||4415|WARNING_TRANSCRIPT_NO_START_CODON,A|upstream_gene_variant|MODIFIER|EXON_4_22017906_22018076|GENE_EXON_4_22017906_22018076|transcript|Os04t0442200-01|protein_coding||c.-2204C>A|||||2105|,A|downstream_gene_variant|MODIFIER|EXON_4_22006405_2200683…
chr04	21412821	A/G	0.69	ANN=A|upstream_gene_variant|MODIFIER|EXON_4_21414495_21414581|GENE_EXON_4_21414495_21414581|transcript|Os04t0432000-01|protein_coding||c.-1729G>A|||||1674|WARNING_TRANSCRIPT_NO_START_CODON,A|upstream_gene_variant|MODIFIER|EXON_4_21414636_21414856|GENE_EXON_4_21414636_21414856|transcript|Os04t0432000-02|protein_coding||c.-1918G>A|||||1815|,A|intergenic_region|MODIFIER|EXON_4_21402615_21402971-EXON…
chr04	21495011	T/C	0.69	ANN=T|upstream_gene_variant|MODIFIER|EXON_4_21491470_21492889|GENE_EXON_4_21491470_21492889|transcript|Os04t0433000-01|protein_coding||c.-2184G>A|||||769|,T|intergenic_region|MODIFIER|EXON_4_21491470_21492889-EXON_4_21506157_21507281|GENE_EXON_4_21491470_21492889-GENE_EXON_4_21506157_21507281|intergenic_region|GENE_EXON_4_21491470_21492889-GENE_EXON_4_21506157_21507281|||n.21495011C>T||||||
chr04	21831275	T/C	0.69	ANN=T|upstream_gene_variant|MODIFIER|EXON_4_21826905_21827512|GENE_EXON_4_21826905_21827512|transcript|Os04t0438900-00|protein_coding||c.-876G>A|||||876|WARNING_TRANSCRIPT_NO_START_CODON,T|intergenic_region|MODIFIER|EXON_4_21826905_21827512-EXON_4_21842292_21842665|GENE_EXON_4_21826905_21827512-GENE_EXON_4_21842292_21842665|intergenic_region|GENE_EXON_4_21826905_21827512-GENE_EXON_4_21842292_2184…
chr04	21872263	A/G	0.69	ANN=A|upstream_gene_variant|MODIFIER|EXON_4_21864503_21864550|GENE_EXON_4_21864503_21864550|transcript|Os04t0439400-01|protein_coding||c.-5701C>T|||||4448|,A|upstream_gene_variant|MODIFIER|EXON_4_21875562_21878159|GENE_EXON_4_21875562_21878159|transcript|Os04t0439501-01|pseudogene||n.-3299G>A|||||3299|,A|intergenic_region|MODIFIER|EXON_4_21864503_21864550-EXON_4_21875562_21878159|GENE_EXON_4_2186…
chr04	21999600	C/T	0.69	ANN=C|upstream_gene_variant|MODIFIER|EXON_4_21989594_21990168|GENE_EXON_4_21989594_21990168|transcript|Os04t0441900-01|protein_coding||c.-4519A>G|||||4499|WARNING_TRANSCRIPT_NO_START_CODON,C|upstream_gene_variant|MODIFIER|EXON_4_21989599_21990168|GENE_EXON_4_21989599_21990168|transcript|Os04t0441900-02|protein_coding||c.-4590A>G|||||4514|,C|intergenic_region|MODIFIER|EXON_4_21989594_21990168-EXON…
chr04	21544176	A/G	0.689	ANN=A|upstream_gene_variant|MODIFIER|EXON_4_21539457_21540033|GENE_EXON_4_21539457_21540033|transcript|Os04t0433600-01|protein_coding||c.-1170C>T|||||606|,A|upstream_gene_variant|MODIFIER|EXON_4_21539471_21540033|GENE_EXON_4_21539471_21540033|transcript|Os04t0433600-03|protein_coding||c.-2999C>T|||||2998|WARNING_TRANSCRIPT_NO_START_CODON,A|upstream_gene_variant|MODIFIER|EXON_4_21539457_21540033|G…
chr04	21606405	C/T	0.688	ANN=C|upstream_gene_variant|MODIFIER|EXON_4_21600673_21601888|GENE_EXON_4_21600673_21601888|transcript|Os04t0434500-00|protein_coding||c.-4615A>G|||||4517|,C|downstream_gene_variant|MODIFIER|EXON_4_21609418_21609861|GENE_EXON_4_21609418_21609861|transcript|Os04t0434700-01|pseudogene||n.*3013A>G|||||3013|,C|downstream_gene_variant|MODIFIER|CDS_4_21609873_21609938|GENE_CDS_4_21609873_21609938|trans…
chr04	21536349	G/A	0.687	ANN=G|downstream_gene_variant|MODIFIER|EXON_4_21539457_21540033|GENE_EXON_4_21539457_21540033|transcript|Os04t0433600-01|protein_coding||c.*3465T>C|||||3108|,G|downstream_gene_variant|MODIFIER|EXON_4_21539471_21540033|GENE_EXON_4_21539471_21540033|transcript|Os04t0433600-03|protein_coding||c.*3465T>C|||||3122|WARNING_TRANSCRIPT_NO_START_CODON,G|downstream_gene_variant|MODIFIER|EXON_4_21539457_215…
chr04	21606371	T/C	0.687	ANN=T|upstream_gene_variant|MODIFIER|EXON_4_21600673_21601888|GENE_EXON_4_21600673_21601888|transcript|Os04t0434500-00|protein_coding||c.-4581G>A|||||4483|,T|downstream_gene_variant|MODIFIER|EXON_4_21609418_21609861|GENE_EXON_4_21609418_21609861|transcript|Os04t0434700-01|pseudogene||n.*3047G>A|||||3047|,T|downstream_gene_variant|MODIFIER|CDS_4_21609873_21609938|GENE_CDS_4_21609873_21609938|trans…
chr04	21875096	T/C	0.686	ANN=T|upstream_gene_variant|MODIFIER|EXON_4_21875562_21878159|GENE_EXON_4_21875562_21878159|transcript|Os04t0439501-01|pseudogene||n.-466C>T|||||466|,T|downstream_gene_variant|MODIFIER|EXON_4_21878937_21881780|GENE_EXON_4_21878937_21881780|transcript|Os04t0439600-01|protein_coding||c.*4121G>A|||||3841|,T|intergenic_region|MODIFIER|EXON_4_21864503_21864550-EXON_4_21875562_21878159|GENE_EXON_4_2186…
chr04	21943333	A/T	0.685	ANN=A|intergenic_region|MODIFIER|EXON_4_21929866_21930284-CDS_4_21966332_21966881|GENE_EXON_4_21929866_21930284-GENE_CDS_4_21966332_21966881|intergenic_region|GENE_EXON_4_21929866_21930284-GENE_CDS_4_21966332_21966881|||n.21943333T>A||||||
chr04	21394885	A/G	0.684	ANN=A|upstream_gene_variant|MODIFIER|EXON_4_21396879_21397071|GENE_EXON_4_21396879_21397071|transcript|Os04t0431700-01|protein_coding||c.-2472G>A|||||1994|,A|intergenic_region|MODIFIER|EXON_4_21385573_21386022-EXON_4_21396879_21397071|GENE_EXON_4_21385573_21386022-GENE_EXON_4_21396879_21397071|intergenic_region|GENE_EXON_4_21385573_21386022-GENE_EXON_4_21396879_21397071|||n.21394885G>A||||||
chr04	21534516	A/G	0.684	ANN=A|downstream_gene_variant|MODIFIER|EXON_4_21539457_21540033|GENE_EXON_4_21539457_21540033|transcript|Os04t0433600-01|protein_coding||c.*5298C>T|||||4941|,A|downstream_gene_variant|MODIFIER|EXON_4_21539471_21540033|GENE_EXON_4_21539471_21540033|transcript|Os04t0433600-03|protein_coding||c.*5298C>T|||||4955|WARNING_TRANSCRIPT_NO_START_CODON,A|downstream_gene_variant|MODIFIER|EXON_4_21539457_215…
chr04	21538922	G/A	0.684	ANN=G|downstream_gene_variant|MODIFIER|EXON_4_21539457_21540033|GENE_EXON_4_21539457_21540033|transcript|Os04t0433600-01|protein_coding||c.*892T>C|||||535|,G|downstream_gene_variant|MODIFIER|EXON_4_21539471_21540033|GENE_EXON_4_21539471_21540033|transcript|Os04t0433600-03|protein_coding||c.*892T>C|||||549|WARNING_TRANSCRIPT_NO_START_CODON,G|downstream_gene_variant|MODIFIER|EXON_4_21539457_2154003…
chr04	21833014	T/G	0.683	ANN=T|upstream_gene_variant|MODIFIER|EXON_4_21826905_21827512|GENE_EXON_4_21826905_21827512|transcript|Os04t0438900-00|protein_coding||c.-2615C>A|||||2615|WARNING_TRANSCRIPT_NO_START_CODON,T|intergenic_region|MODIFIER|EXON_4_21826905_21827512-EXON_4_21842292_21842665|GENE_EXON_4_21826905_21827512-GENE_EXON_4_21842292_21842665|intergenic_region|GENE_EXON_4_21826905_21827512-GENE_EXON_4_21842292_21…
chr04	21477261	A/G	0.682	ANN=A|intergenic_region|MODIFIER|CDS_4_21468980_21470262-EXON_4_21491470_21492889|GENE_CDS_4_21468980_21470262-GENE_EXON_4_21491470_21492889|intergenic_region|GENE_CDS_4_21468980_21470262-GENE_EXON_4_21491470_21492889|||n.21477261G>A||||||
chr04	21587493	G/A	0.681	ANN=G|downstream_gene_variant|MODIFIER|EXON_4_21591792_21592444|GENE_EXON_4_21591792_21592444|transcript|Os04t0434300-01|protein_coding||c.*4394T>C|||||4299|WARNING_TRANSCRIPT_NO_START_CODON,G|intergenic_region|MODIFIER|EXON_4_21559486_21559961-EXON_4_21591792_21592444|GENE_EXON_4_21559486_21559961-GENE_EXON_4_21591792_21592444|intergenic_region|GENE_EXON_4_21559486_21559961-GENE_EXON_4_21591792_…
chr04	21633559	C/G	0.681	ANN=C|upstream_gene_variant|MODIFIER|EXON_4_21635403_21635813|GENE_EXON_4_21635403_21635813|transcript|Os04t0435000-01|protein_coding||c.-1872G>C|||||1844|,C|upstream_gene_variant|MODIFIER|EXON_4_21637785_21638059|GENE_EXON_4_21637785_21638059|transcript|Os04t0435100-01|protein_coding||c.-4420G>C|||||4226|,C|downstream_gene_variant|MODIFIER|EXON_4_21629493_21629838|GENE_EXON_4_21629493_21629838|t…
chr04	21871937	C/T	0.68	ANN=C|upstream_gene_variant|MODIFIER|EXON_4_21864503_21864550|GENE_EXON_4_21864503_21864550|transcript|Os04t0439400-01|protein_coding||c.-5375A>G|||||4122|,C|upstream_gene_variant|MODIFIER|EXON_4_21875562_21878159|GENE_EXON_4_21875562_21878159|transcript|Os04t0439501-01|pseudogene||n.-3625T>C|||||3625|,C|intergenic_region|MODIFIER|EXON_4_21864503_21864550-EXON_4_21875562_21878159|GENE_EXON_4_2186…
chr04	21764707	T/C	0.677	ANN=T|downstream_gene_variant|MODIFIER|EXON_4_21766009_21768900|GENE_EXON_4_21766009_21768900|transcript|Os04t0437900-01|pseudogene||n.*1302G>A|||||1302|,T|intergenic_region|MODIFIER|EXON_4_21757955_21759431-EXON_4_21766009_21768900|GENE_EXON_4_21757955_21759431-GENE_EXON_4_21766009_21768900|intergenic_region|GENE_EXON_4_21757955_21759431-GENE_EXON_4_21766009_21768900|||n.21764707C>T||||||
chr04	21791236	T/C	0.677	ANN=T|upstream_gene_variant|MODIFIER|EXON_4_21795770_21797246|GENE_EXON_4_21795770_21797246|transcript|Os04t0438400-01|protein_coding||c.-4536C>T|||||4534|WARNING_TRANSCRIPT_NO_START_CODON,T|downstream_gene_variant|MODIFIER|EXON_4_21791510_21792300|GENE_EXON_4_21791510_21792300|transcript|Os04t0438200-01|protein_coding||c.*510G>A|||||274|,T|downstream_gene_variant|MODIFIER|EXON_4_21792887_2179338…
chr04	21834003	C/T	0.677	ANN=C|upstream_gene_variant|MODIFIER|EXON_4_21826905_21827512|GENE_EXON_4_21826905_21827512|transcript|Os04t0438900-00|protein_coding||c.-3604A>G|||||3604|WARNING_TRANSCRIPT_NO_START_CODON,C|intergenic_region|MODIFIER|EXON_4_21826905_21827512-EXON_4_21842292_21842665|GENE_EXON_4_21826905_21827512-GENE_EXON_4_21842292_21842665|intergenic_region|GENE_EXON_4_21826905_21827512-GENE_EXON_4_21842292_21…
chr04	21532833	T/C	0.676	ANN=T|intergenic_region|MODIFIER|CDS_4_21525319_21525969-EXON_4_21539457_21540033|GENE_CDS_4_21525319_21525969-GENE_EXON_4_21539457_21540033|intergenic_region|GENE_CDS_4_21525319_21525969-GENE_EXON_4_21539457_21540033|||n.21532833C>T||||||
chr04	21805752	T/C	0.676	ANN=T|upstream_gene_variant|MODIFIER|EXON_4_21799231_21799841|GENE_EXON_4_21799231_21799841|transcript|Os04t0438500-01|protein_coding||c.-4459G>A|||||4127|,T|intergenic_region|MODIFIER|EXON_4_21799231_21799841-EXON_4_21812159_21812534|GENE_EXON_4_21799231_21799841-GENE_EXON_4_21812159_21812534|intergenic_region|GENE_EXON_4_21799231_21799841-GENE_EXON_4_21812159_21812534|||n.21805752C>T||||||
chr04	21544077	C/T	0.675	ANN=C|upstream_gene_variant|MODIFIER|EXON_4_21539457_21540033|GENE_EXON_4_21539457_21540033|transcript|Os04t0433600-01|protein_coding||c.-1071A>G|||||507|,C|upstream_gene_variant|MODIFIER|EXON_4_21539471_21540033|GENE_EXON_4_21539471_21540033|transcript|Os04t0433600-03|protein_coding||c.-2900A>G|||||2899|WARNING_TRANSCRIPT_NO_START_CODON,C|upstream_gene_variant|MODIFIER|EXON_4_21539457_21540033|G…
chr04	21966027	C/A	0.675	ANN=C|upstream_gene_variant|MODIFIER|CDS_4_21966332_21966881|GENE_CDS_4_21966332_21966881|transcript|Os04t0441600-00|protein_coding||c.-305A>C|||||305|,C|upstream_gene_variant|MODIFIER|EXON_4_21970308_21970414|GENE_EXON_4_21970308_21970414|transcript|Os04t0441700-01|protein_coding||c.-5194A>C|||||4281|,C|downstream_gene_variant|MODIFIER|EXON_4_21966692_21966846|GENE_EXON_4_21966692_21966846|trans…
chr04	21577262	T/C	0.674	ANN=T|intergenic_region|MODIFIER|EXON_4_21559486_21559961-EXON_4_21591792_21592444|GENE_EXON_4_21559486_21559961-GENE_EXON_4_21591792_21592444|intergenic_region|GENE_EXON_4_21559486_21559961-GENE_EXON_4_21591792_21592444|||n.21577262C>T||||||
chr04	21603297	T/C	0.674	ANN=T|upstream_gene_variant|MODIFIER|EXON_4_21600673_21601888|GENE_EXON_4_21600673_21601888|transcript|Os04t0434500-00|protein_coding||c.-1507G>A|||||1409|,T|intergenic_region|MODIFIER|EXON_4_21600673_21601888-EXON_4_21609418_21609861|GENE_EXON_4_21600673_21601888-GENE_EXON_4_21609418_21609861|intergenic_region|GENE_EXON_4_21600673_21601888-GENE_EXON_4_21609418_21609861|||n.21603297C>T||||||
chr04	21937153	C/T	0.674	ANN=C|intergenic_region|MODIFIER|EXON_4_21929866_21930284-CDS_4_21966332_21966881|GENE_EXON_4_21929866_21930284-GENE_CDS_4_21966332_21966881|intergenic_region|GENE_EXON_4_21929866_21930284-GENE_CDS_4_21966332_21966881|||n.21937153T>C||||||
chr04	21556977	G/A	0.673	ANN=G|downstream_gene_variant|MODIFIER|EXON_4_21559486_21559961|GENE_EXON_4_21559486_21559961|transcript|Os04t0433900-00|protein_coding||c.*2691T>C|||||2509|,G|intron_variant|MODIFIER|EXON_4_21547173_21547736|GENE_EXON_4_21547173_21547736|transcript|Os04t0433800-01|protein_coding|2/24|c.260+52T>C||||||WARNING_TRANSCRIPT_NO_START_CODON,G|intragenic_variant|MODIFIER|Os04g0433800|Os04g0433800|gene_v…
chr04	21135421	T/G	0.672	ANN=T|intergenic_region|MODIFIER|EXON_4_21001722_21002011-EXON_4_21182977_21184287|GENE_EXON_4_21001722_21002011-GENE_EXON_4_21182977_21184287|intergenic_region|GENE_EXON_4_21001722_21002011-GENE_EXON_4_21182977_21184287|||n.21135421G>T||||||
chr04	21493980	A/G	0.672	ANN=A|intron_variant|MODIFIER|EXON_4_21491470_21492889|GENE_EXON_4_21491470_21492889|transcript|Os04t0433000-01|protein_coding|1/1|c.-63+150C>T||||||,A|intragenic_variant|MODIFIER|Os04g0433000|Os04g0433000|gene_variant|Os04g0433000|||n.21493980G>A||||||
chr04	21577945	C/T	0.672	ANN=C|intergenic_region|MODIFIER|EXON_4_21559486_21559961-EXON_4_21591792_21592444|GENE_EXON_4_21559486_21559961-GENE_EXON_4_21591792_21592444|intergenic_region|GENE_EXON_4_21559486_21559961-GENE_EXON_4_21591792_21592444|||n.21577945T>C||||||
chr04	21760385	A/C	0.672	ANN=A|upstream_gene_variant|MODIFIER|EXON_4_21752615_21753208|GENE_EXON_4_21752615_21753208|transcript|Os04t0437600-01|protein_coding||c.-1946G>T|||||1809|,A|downstream_gene_variant|MODIFIER|EXON_4_21757955_21759431|GENE_EXON_4_21757955_21759431|transcript|Os04t0437700-01|protein_coding||c.*1725C>A|||||954|WARNING_TRANSCRIPT_NO_START_CODON,A|intergenic_region|MODIFIER|EXON_4_21757955_21759431-EXO…
chr04	21605610	A/C	0.67	ANN=A|upstream_gene_variant|MODIFIER|EXON_4_21600673_21601888|GENE_EXON_4_21600673_21601888|transcript|Os04t0434500-00|protein_coding||c.-3820G>T|||||3722|,A|downstream_gene_variant|MODIFIER|EXON_4_21609418_21609861|GENE_EXON_4_21609418_21609861|transcript|Os04t0434700-01|pseudogene||n.*3808G>T|||||3808|,A|downstream_gene_variant|MODIFIER|CDS_4_21609873_21609938|GENE_CDS_4_21609873_21609938|trans…
chr04	21838569	T/C	0.67	ANN=T|upstream_gene_variant|MODIFIER|EXON_4_21842292_21842665|GENE_EXON_4_21842292_21842665|transcript|Os04t0439100-01|protein_coding||c.-3920C>T|||||3723|,T|intergenic_region|MODIFIER|EXON_4_21826905_21827512-EXON_4_21842292_21842665|GENE_EXON_4_21826905_21827512-GENE_EXON_4_21842292_21842665|intergenic_region|GENE_EXON_4_21826905_21827512-GENE_EXON_4_21842292_21842665|||n.21838569C>T||||||
chr04	22035700	T/G	0.67	ANN=T|intergenic_region|MODIFIER|EXON_4_22023832_22024722-CDS_4_22048088_22048319|GENE_EXON_4_22023832_22024722-GENE_CDS_4_22048088_22048319|intergenic_region|GENE_EXON_4_22023832_22024722-GENE_CDS_4_22048088_22048319|||n.22035700G>T||||||
chr04	21872646	G/C	0.668	ANN=G|upstream_gene_variant|MODIFIER|EXON_4_21864503_21864550|GENE_EXON_4_21864503_21864550|transcript|Os04t0439400-01|protein_coding||c.-6084G>C|||||4831|,G|upstream_gene_variant|MODIFIER|EXON_4_21875562_21878159|GENE_EXON_4_21875562_21878159|transcript|Os04t0439501-01|pseudogene||n.-2916C>G|||||2916|,G|intergenic_region|MODIFIER|EXON_4_21864503_21864550-EXON_4_21875562_21878159|GENE_EXON_4_2186…
chr04	21841208	T/C	0.667	ANN=T|upstream_gene_variant|MODIFIER|EXON_4_21842292_21842665|GENE_EXON_4_21842292_21842665|transcript|Os04t0439100-01|protein_coding||c.-1281C>T|||||1084|,T|upstream_gene_variant|MODIFIER|CDS_4_21844239_21844547|GENE_CDS_4_21844239_21844547|transcript|Os04t0439100-02|protein_coding||c.-3031C>T|||||3031|WARNING_TRANSCRIPT_NO_START_CODON,T|upstream_gene_variant|MODIFIER|CDS_4_21844512_21844547|GEN…
chr04	22038535	C/T	0.666	ANN=C|intergenic_region|MODIFIER|EXON_4_22023832_22024722-CDS_4_22048088_22048319|GENE_EXON_4_22023832_22024722-GENE_CDS_4_22048088_22048319|intergenic_region|GENE_EXON_4_22023832_22024722-GENE_CDS_4_22048088_22048319|||n.22038535T>C||||||
chr04	21550888	T/C	0.663	ANN=T|intron_variant|MODIFIER|EXON_4_21547173_21547736|GENE_EXON_4_21547173_21547736|transcript|Os04t0433800-01|protein_coding|13/24|c.2143-211G>A||||||WARNING_TRANSCRIPT_NO_START_CODON,T|intragenic_variant|MODIFIER|Os04g0433800|Os04g0433800|gene_variant|Os04g0433800|||n.21550888C>T||||||
chr04	21610862	A/C	0.663	ANN=A|missense_variant|MODERATE|CDS_4_21609873_21609938|GENE_CDS_4_21609873_21609938|transcript|Os04t0434600-00|protein_coding|20/23|c.2480G>T|p.Ser827Ile|2480/3000|2480/3000|827/999||,A|upstream_gene_variant|MODIFIER|EXON_4_21609418_21609861|GENE_EXON_4_21609418_21609861|transcript|Os04t0434700-01|pseudogene||n.-1001G>T|||||1001|,A|intragenic_variant|MODIFIER|Os04g0434600|Os04g0434600|gene_varia…
chr04	21178674	A/G	0.661	ANN=A|upstream_gene_variant|MODIFIER|EXON_4_21182977_21184287|GENE_EXON_4_21182977_21184287|transcript|Os04t0428002-01|pseudogene||n.-4303G>A|||||4303|,A|intergenic_region|MODIFIER|EXON_4_21001722_21002011-EXON_4_21182977_21184287|GENE_EXON_4_21001722_21002011-GENE_EXON_4_21182977_21184287|intergenic_region|GENE_EXON_4_21001722_21002011-GENE_EXON_4_21182977_21184287|||n.21178674G>A||||||
chr04	21478517	T/C	0.661	ANN=T|intergenic_region|MODIFIER|CDS_4_21468980_21470262-EXON_4_21491470_21492889|GENE_CDS_4_21468980_21470262-GENE_EXON_4_21491470_21492889|intergenic_region|GENE_CDS_4_21468980_21470262-GENE_EXON_4_21491470_21492889|||n.21478517C>T||||||
chr04	21839293	T/C	0.661	ANN=T|upstream_gene_variant|MODIFIER|EXON_4_21842292_21842665|GENE_EXON_4_21842292_21842665|transcript|Os04t0439100-01|protein_coding||c.-3196C>T|||||2999|,T|upstream_gene_variant|MODIFIER|CDS_4_21844239_21844547|GENE_CDS_4_21844239_21844547|transcript|Os04t0439100-02|protein_coding||c.-4946C>T|||||4946|WARNING_TRANSCRIPT_NO_START_CODON,T|intergenic_region|MODIFIER|EXON_4_21826905_21827512-EXON_4…
chr04	21779371	A/G	0.66	ANN=A|intergenic_region|MODIFIER|EXON_4_21766009_21768900-EXON_4_21784727_21784961|GENE_EXON_4_21766009_21768900-GENE_EXON_4_21784727_21784961|intergenic_region|GENE_EXON_4_21766009_21768900-GENE_EXON_4_21784727_21784961|||n.21779371G>A||||||
chr04	21871715	A/G	0.66	ANN=A|upstream_gene_variant|MODIFIER|EXON_4_21864503_21864550|GENE_EXON_4_21864503_21864550|transcript|Os04t0439400-01|protein_coding||c.-5153C>T|||||3900|,A|upstream_gene_variant|MODIFIER|EXON_4_21875562_21878159|GENE_EXON_4_21875562_21878159|transcript|Os04t0439501-01|pseudogene||n.-3847G>A|||||3847|,A|intergenic_region|MODIFIER|EXON_4_21864503_21864550-EXON_4_21875562_21878159|GENE_EXON_4_2186…
chr04	21934032	T/C	0.66	ANN=T|upstream_gene_variant|MODIFIER|EXON_4_21929866_21930284|GENE_EXON_4_21929866_21930284|transcript|Os04t0440400-00|protein_coding||c.-2032G>A|||||2032|,T|intergenic_region|MODIFIER|EXON_4_21929866_21930284-CDS_4_21966332_21966881|GENE_EXON_4_21929866_21930284-GENE_CDS_4_21966332_21966881|intergenic_region|GENE_EXON_4_21929866_21930284-GENE_CDS_4_21966332_21966881|||n.21934032C>T||||||
chr04	22128718	C/A	0.659	ANN=C|upstream_gene_variant|MODIFIER|EXON_4_22123587_22124357|GENE_EXON_4_22123587_22124357|transcript|Os04t0443951-00|protein_coding||c.-4363T>G|||||4361|WARNING_TRANSCRIPT_NO_START_CODON,C|intergenic_region|MODIFIER|EXON_4_22123587_22124357-CDS_4_22143825_22144352|GENE_EXON_4_22123587_22124357-GENE_CDS_4_22143825_22144352|intergenic_region|GENE_EXON_4_22123587_22124357-GENE_CDS_4_22143825_22144…
chr04	22083377	A/G	0.658	ANN=A|synonymous_variant|LOW|CDS_4_22081905_22082237|GENE_CDS_4_22081905_22082237|transcript|Os04t0443300-00|protein_coding|2/4|c.798C>T|p.Ser266Ser|798/1503|798/1503|266/500||,A|3_prime_UTR_variant|MODIFIER|EXON_4_22081921_22082284|GENE_EXON_4_22081921_22082284|transcript|Os04t0443400-00|protein_coding|3/4|c.*393G>A|||||1125|WARNING_TRANSCRIPT_NO_START_CODON,A|upstream_gene_variant|MODIFIER|EXON…
chr04	21841295	G/A	0.656	ANN=G|upstream_gene_variant|MODIFIER|EXON_4_21842292_21842665|GENE_EXON_4_21842292_21842665|transcript|Os04t0439100-01|protein_coding||c.-1194A>G|||||997|,G|upstream_gene_variant|MODIFIER|CDS_4_21844239_21844547|GENE_CDS_4_21844239_21844547|transcript|Os04t0439100-02|protein_coding||c.-2944A>G|||||2944|WARNING_TRANSCRIPT_NO_START_CODON,G|upstream_gene_variant|MODIFIER|CDS_4_21844512_21844547|GENE…
chr04	21550286	A/T	0.655	ANN=A|missense_variant|MODERATE|EXON_4_21547173_21547736|GENE_EXON_4_21547173_21547736|transcript|Os04t0433800-01|protein_coding|16/25|c.2374A>T|p.Thr792Ser|2529/3967|2374/3633|792/1210||WARNING_TRANSCRIPT_NO_START_CODON,A|intragenic_variant|MODIFIER|Os04g0433800|Os04g0433800|gene_variant|Os04g0433800|||n.21550286T>A||||||
chr04	22001822	G/A	0.655	ANN=G|upstream_gene_variant|MODIFIER|EXON_4_22006405_22006838|GENE_EXON_4_22006405_22006838|transcript|Os04t0442000-01|protein_coding||c.-4974A>G|||||4583|,G|intergenic_region|MODIFIER|EXON_4_21989594_21990168-EXON_4_22006405_22006838|GENE_EXON_4_21989594_21990168-GENE_EXON_4_22006405_22006838|intergenic_region|GENE_EXON_4_21989594_21990168-GENE_EXON_4_22006405_22006838|||n.22001822A>G||||||
chr04	21674890	A/C	0.653	ANN=A|intergenic_region|MODIFIER|EXON_4_21662080_21663024-EXON_4_21682613_21683069|GENE_EXON_4_21662080_21663024-GENE_EXON_4_21682613_21683069|intergenic_region|GENE_EXON_4_21662080_21663024-GENE_EXON_4_21682613_21683069|||n.21674890C>A||||||
chr04	21915304	A/G	0.652	ANN=A|upstream_gene_variant|MODIFIER|EXON_4_21912154_21912611|GENE_EXON_4_21912154_21912611|transcript|Os04t0440300-01|protein_coding||c.-943C>T|||||941|WARNING_TRANSCRIPT_NO_START_CODON,A|intergenic_region|MODIFIER|EXON_4_21912154_21912611-EXON_4_21929866_21930284|GENE_EXON_4_21912154_21912611-GENE_EXON_4_21929866_21930284|intergenic_region|GENE_EXON_4_21912154_21912611-GENE_EXON_4_21929866_2193…
chr04	22083200	G/A	0.652	ANN=G|upstream_gene_variant|MODIFIER|EXON_4_22078839_22079508|GENE_EXON_4_22078839_22079508|transcript|Os04t0443200-01|protein_coding||c.-3731T>C|||||3692|,G|upstream_gene_variant|MODIFIER|EXON_4_22087681_22087865|GENE_EXON_4_22087681_22087865|transcript|Os04t0443500-01|protein_coding||c.-4562A>G|||||4481|,G|intron_variant|MODIFIER|CDS_4_22081905_22082237|GENE_CDS_4_22081905_22082237|transcript|O…
chr04	21835179	G/A	0.65	ANN=G|upstream_gene_variant|MODIFIER|EXON_4_21826905_21827512|GENE_EXON_4_21826905_21827512|transcript|Os04t0438900-00|protein_coding||c.-4780T>C|||||4780|WARNING_TRANSCRIPT_NO_START_CODON,G|intergenic_region|MODIFIER|EXON_4_21826905_21827512-EXON_4_21842292_21842665|GENE_EXON_4_21826905_21827512-GENE_EXON_4_21842292_21842665|intergenic_region|GENE_EXON_4_21826905_21827512-GENE_EXON_4_21842292_21…
chr04	21551279	A/G	0.649	ANN=A|intron_variant|MODIFIER|EXON_4_21547173_21547736|GENE_EXON_4_21547173_21547736|transcript|Os04t0433800-01|protein_coding|13/24|c.2143-602C>T||||||WARNING_TRANSCRIPT_NO_START_CODON,A|intragenic_variant|MODIFIER|Os04g0433800|Os04g0433800|gene_variant|Os04g0433800|||n.21551279G>A||||||
chr04	21874602	G/A	0.648	ANN=G|upstream_gene_variant|MODIFIER|EXON_4_21875562_21878159|GENE_EXON_4_21875562_21878159|transcript|Os04t0439501-01|pseudogene||n.-960A>G|||||960|,G|downstream_gene_variant|MODIFIER|EXON_4_21878937_21881780|GENE_EXON_4_21878937_21881780|transcript|Os04t0439600-01|protein_coding||c.*4615T>C|||||4335|,G|intergenic_region|MODIFIER|EXON_4_21864503_21864550-EXON_4_21875562_21878159|GENE_EXON_4_2186…
chr04	21906326	G/A	0.648	ANN=G|upstream_gene_variant|MODIFIER|EXON_4_21897086_21897875|GENE_EXON_4_21897086_21897875|transcript|Os04t0440100-01|protein_coding||c.-1878T>C|||||1566|,G|upstream_gene_variant|MODIFIER|EXON_4_21897102_21897875|GENE_EXON_4_21897102_21897875|transcript|Os04t0440100-02|protein_coding||c.-1878T>C|||||1589|,G|intergenic_region|MODIFIER|EXON_4_21897086_21897875-EXON_4_21912154_21912611|GENE_EXON_4_…
chr04	22053982	A/C	0.648	ANN=A|intergenic_region|MODIFIER|CDS_4_22048088_22048319-EXON_4_22059917_22060769|GENE_CDS_4_22048088_22048319-GENE_EXON_4_22059917_22060769|intergenic_region|GENE_CDS_4_22048088_22048319-GENE_EXON_4_22059917_22060769|||n.22053982C>A||||||
chr04	21639419	G/T	0.647	ANN=G|upstream_gene_variant|MODIFIER|EXON_4_21643960_21644157|GENE_EXON_4_21643960_21644157|transcript|Os04t0435300-01|protein_coding||c.-16962T>G|||||4541|,G|downstream_gene_variant|MODIFIER|EXON_4_21635403_21635813|GENE_EXON_4_21635403_21635813|transcript|Os04t0435000-01|protein_coding||c.*3848T>G|||||3606|,G|downstream_gene_variant|MODIFIER|EXON_4_21641511_21643147|GENE_EXON_4_21641511_2164314…
chr04	21914863	T/C	0.647	ANN=T|upstream_gene_variant|MODIFIER|EXON_4_21912154_21912611|GENE_EXON_4_21912154_21912611|transcript|Os04t0440300-01|protein_coding||c.-502G>A|||||500|WARNING_TRANSCRIPT_NO_START_CODON,T|intergenic_region|MODIFIER|EXON_4_21912154_21912611-EXON_4_21929866_21930284|GENE_EXON_4_21912154_21912611-GENE_EXON_4_21929866_21930284|intergenic_region|GENE_EXON_4_21912154_21912611-GENE_EXON_4_21929866_2193…
chr04	21591297	C/T	0.646	ANN=C|upstream_gene_variant|MODIFIER|EXON_4_21595744_21596251|GENE_EXON_4_21595744_21596251|transcript|Os04t0434400-01|protein_coding||c.-4499T>C|||||4447|,C|downstream_gene_variant|MODIFIER|EXON_4_21591792_21592444|GENE_EXON_4_21591792_21592444|transcript|Os04t0434300-01|protein_coding||c.*590A>G|||||495|WARNING_TRANSCRIPT_NO_START_CODON,C|intergenic_region|MODIFIER|EXON_4_21559486_21559961-EXON…
chr04	21581747	C/T	0.644	ANN=C|intergenic_region|MODIFIER|EXON_4_21559486_21559961-EXON_4_21591792_21592444|GENE_EXON_4_21559486_21559961-GENE_EXON_4_21591792_21592444|intergenic_region|GENE_EXON_4_21559486_21559961-GENE_EXON_4_21591792_21592444|||n.21581747T>C||||||
chr04	21530335	A/G	0.643	ANN=A|downstream_gene_variant|MODIFIER|CDS_4_21525319_21525969|GENE_CDS_4_21525319_21525969|transcript|Os04t0433300-00|protein_coding||c.*4079G>A|||||4079|,A|intergenic_region|MODIFIER|CDS_4_21525319_21525969-EXON_4_21539457_21540033|GENE_CDS_4_21525319_21525969-GENE_EXON_4_21539457_21540033|intergenic_region|GENE_CDS_4_21525319_21525969-GENE_EXON_4_21539457_21540033|||n.21530335G>A||||||
chr04	21841315	C/T	0.641	ANN=C|upstream_gene_variant|MODIFIER|EXON_4_21842292_21842665|GENE_EXON_4_21842292_21842665|transcript|Os04t0439100-01|protein_coding||c.-1174T>C|||||977|,C|upstream_gene_variant|MODIFIER|CDS_4_21844239_21844547|GENE_CDS_4_21844239_21844547|transcript|Os04t0439100-02|protein_coding||c.-2924T>C|||||2924|WARNING_TRANSCRIPT_NO_START_CODON,C|upstream_gene_variant|MODIFIER|CDS_4_21844512_21844547|GENE…
chr04	21897538	T/C	0.639	ANN=T|3_prime_UTR_variant|MODIFIER|EXON_4_21897086_21897875|GENE_EXON_4_21897086_21897875|transcript|Os04t0440100-01|protein_coding|13/13|c.*353G>A|||||477|WARNING_REF_DOES_NOT_MATCH_GENOME,T|3_prime_UTR_variant|MODIFIER|EXON_4_21897102_21897875|GENE_EXON_4_21897102_21897875|transcript|Os04t0440100-02|protein_coding|13/13|c.*353G>A|||||477|WARNING_REF_DOES_NOT_MATCH_GENOME,T|upstream_gene_variant…
chr04	21532455	T/C	0.638	ANN=T|intergenic_region|MODIFIER|CDS_4_21525319_21525969-EXON_4_21539457_21540033|GENE_CDS_4_21525319_21525969-GENE_EXON_4_21539457_21540033|intergenic_region|GENE_CDS_4_21525319_21525969-GENE_EXON_4_21539457_21540033|||n.21532455C>T||||||
chr04	21479589	G/A	0.637	ANN=G|intergenic_region|MODIFIER|CDS_4_21468980_21470262-EXON_4_21491470_21492889|GENE_CDS_4_21468980_21470262-GENE_EXON_4_21491470_21492889|intergenic_region|GENE_CDS_4_21468980_21470262-GENE_EXON_4_21491470_21492889|||n.21479589A>G||||||
chr04	21718885	C/T	0.636	ANN=C|synonymous_variant|LOW|EXON_4_21718645_21719316|GENE_EXON_4_21718645_21719316|transcript|Os04t0436700-00|protein_coding|1/1|c.237T>C|p.Asn79Asn|241/672|237/504|79/167||,C|intragenic_variant|MODIFIER|Os04g0436700|Os04g0436700|gene_variant|Os04g0436700|||n.21718885T>C||||||
chr04	21556675	A/G	0.634	ANN=A|downstream_gene_variant|MODIFIER|EXON_4_21559486_21559961|GENE_EXON_4_21559486_21559961|transcript|Os04t0433900-00|protein_coding||c.*2993C>T|||||2811|,A|intron_variant|MODIFIER|EXON_4_21547173_21547736|GENE_EXON_4_21547173_21547736|transcript|Os04t0433800-01|protein_coding|2/24|c.261-328C>T||||||WARNING_TRANSCRIPT_NO_START_CODON,A|intragenic_variant|MODIFIER|Os04g0433800|Os04g0433800|gene_…
chr04	21970357	T/C	0.634	ANN=T|5_prime_UTR_variant|MODIFIER|EXON_4_21970308_21970414|GENE_EXON_4_21970308_21970414|transcript|Os04t0441700-01|protein_coding|1/2|c.-261C>T|||||864|,T|upstream_gene_variant|MODIFIER|EXON_4_21966692_21966846|GENE_EXON_4_21966692_21966846|transcript|Os04t0441650-00|pseudogene||n.-698G>A|||||698|,T|downstream_gene_variant|MODIFIER|CDS_4_21966332_21966881|GENE_CDS_4_21966332_21966881|transcript…
chr04	21710470	G/C	0.631	ANN=G|intron_variant|MODIFIER|EXON_4_21706092_21706551|GENE_EXON_4_21706092_21706551|transcript|Os04t0436400-01|protein_coding|3/7|c.*96+42G>C||||||WARNING_TRANSCRIPT_NO_START_CODON,G|intragenic_variant|MODIFIER|Os04g0436400|Os04g0436400|gene_variant|Os04g0436400|||n.21710470C>G||||||
chr04	21925601	G/A	0.631	ANN=G|downstream_gene_variant|MODIFIER|EXON_4_21929866_21930284|GENE_EXON_4_21929866_21930284|transcript|Os04t0440400-00|protein_coding||c.*5494T>C|||||4265|,G|intergenic_region|MODIFIER|EXON_4_21912154_21912611-EXON_4_21929866_21930284|GENE_EXON_4_21912154_21912611-GENE_EXON_4_21929866_21930284|intergenic_region|GENE_EXON_4_21912154_21912611-GENE_EXON_4_21929866_21930284|||n.21925601A>G||||||
chr04	21621092	T/C	0.63	ANN=T|upstream_gene_variant|MODIFIER|CDS_4_21609873_21609938|GENE_CDS_4_21609873_21609938|transcript|Os04t0434600-00|protein_coding||c.-1009G>A|||||1009|,T|downstream_gene_variant|MODIFIER|EXON_4_21622953_21623178|GENE_EXON_4_21622953_21623178|transcript|Os04t0434800-02|protein_coding||c.*2282G>A|||||1861|,T|downstream_gene_variant|MODIFIER|EXON_4_21622953_21623394|GENE_EXON_4_21622953_21623394|t…
chr04	21634145	C/T	0.63	ANN=C|upstream_gene_variant|MODIFIER|EXON_4_21635403_21635813|GENE_EXON_4_21635403_21635813|transcript|Os04t0435000-01|protein_coding||c.-1286T>C|||||1258|,C|upstream_gene_variant|MODIFIER|EXON_4_21637785_21638059|GENE_EXON_4_21637785_21638059|transcript|Os04t0435100-01|protein_coding||c.-3834T>C|||||3640|,C|downstream_gene_variant|MODIFIER|EXON_4_21629493_21629838|GENE_EXON_4_21629493_21629838|t…
chr04	21872203	T/C	0.627	ANN=T|upstream_gene_variant|MODIFIER|EXON_4_21864503_21864550|GENE_EXON_4_21864503_21864550|transcript|Os04t0439400-01|protein_coding||c.-5641G>A|||||4388|,T|upstream_gene_variant|MODIFIER|EXON_4_21875562_21878159|GENE_EXON_4_21875562_21878159|transcript|Os04t0439501-01|pseudogene||n.-3359C>T|||||3359|,T|intergenic_region|MODIFIER|EXON_4_21864503_21864550-EXON_4_21875562_21878159|GENE_EXON_4_2186…
chr04	22490938	A/G	0.627	ANN=A|intergenic_region|MODIFIER|Os04g0451200-EXON_4_22530926_22531513|Os04g0451200-GENE_EXON_4_22530926_22531513|intergenic_region|Os04g0451200-GENE_EXON_4_22530926_22531513|||n.22490938G>A||||||
chr04	21512096	T/A	0.625	ANN=T|upstream_gene_variant|MODIFIER|EXON_4_21506157_21507281|GENE_EXON_4_21506157_21507281|transcript|Os04t0433100-00|protein_coding||c.-4815T>A|||||4815|WARNING_TRANSCRIPT_NO_START_CODON,T|upstream_gene_variant|MODIFIER|EXON_4_21513469_21513632|GENE_EXON_4_21513469_21513632|transcript|Os04t0433200-01|protein_coding||c.-1436A>T|||||1373|,T|intergenic_region|MODIFIER|EXON_4_21506157_21507281-EXON…
chr04	21921175	T/C	0.624	ANN=T|intergenic_region|MODIFIER|EXON_4_21912154_21912611-EXON_4_21929866_21930284|GENE_EXON_4_21912154_21912611-GENE_EXON_4_21929866_21930284|intergenic_region|GENE_EXON_4_21912154_21912611-GENE_EXON_4_21929866_21930284|||n.21921175C>T||||||
chr04	21730662	A/T	0.619	ANN=A|upstream_gene_variant|MODIFIER|EXON_4_21725407_21728228|GENE_EXON_4_21725407_21728228|transcript|Os04t0436800-01|protein_coding||c.-2472A>T|||||2434|,A|upstream_gene_variant|MODIFIER|EXON_4_21733625_21733875|GENE_EXON_4_21733625_21733875|transcript|Os04t0437000-01|protein_coding||c.-3054T>A|||||2963|,A|intron_variant|MODIFIER|EXON_4_21728529_21729911|GENE_EXON_4_21728529_21729911|transcript…
chr04	21776591	G/A	0.618	ANN=G|intergenic_region|MODIFIER|EXON_4_21766009_21768900-EXON_4_21784727_21784961|GENE_EXON_4_21766009_21768900-GENE_EXON_4_21784727_21784961|intergenic_region|GENE_EXON_4_21766009_21768900-GENE_EXON_4_21784727_21784961|||n.21776591A>G||||||
chr04	21651392	A/G	0.617	ANN=A|upstream_gene_variant|MODIFIER|EXON_4_21650405_21650715|GENE_EXON_4_21650405_21650715|transcript|Os04t0435325-00|protein_coding||c.-677C>T|||||677|WARNING_TRANSCRIPT_NO_START_CODON,A|downstream_gene_variant|MODIFIER|EXON_4_21652387_21652820|GENE_EXON_4_21652387_21652820|transcript|Os04t0435350-00|pseudogene||n.*995C>T|||||995|,A|downstream_gene_variant|MODIFIER|EXON_4_21654339_21654767|GENE…
chr04	21850604	T/A	0.616	ANN=T|upstream_gene_variant|MODIFIER|CDS_4_21853482_21854702|GENE_CDS_4_21853482_21854702|transcript|Os04t0439200-00|protein_coding||c.-2878A>T|||||2878|,T|downstream_gene_variant|MODIFIER|EXON_4_21842292_21842665|GENE_EXON_4_21842292_21842665|transcript|Os04t0439100-01|protein_coding||c.*3092A>T|||||2470|,T|downstream_gene_variant|MODIFIER|CDS_4_21844239_21844547|GENE_CDS_4_21844239_21844547|tra…
chr04	22067542	T/C	0.615	ANN=T|intergenic_region|MODIFIER|EXON_4_22059917_22060769-EXON_4_22075030_22076229|GENE_EXON_4_22059917_22060769-GENE_EXON_4_22075030_22076229|intergenic_region|GENE_EXON_4_22059917_22060769-GENE_EXON_4_22075030_22076229|||n.22067542C>T||||||
chr04	21580082	A/G	0.614	ANN=A|intergenic_region|MODIFIER|EXON_4_21559486_21559961-EXON_4_21591792_21592444|GENE_EXON_4_21559486_21559961-GENE_EXON_4_21591792_21592444|intergenic_region|GENE_EXON_4_21559486_21559961-GENE_EXON_4_21591792_21592444|||n.21580082G>A||||||
chr04	21539457	T/G	0.612	ANN=T|splice_region_variant|LOW|EXON_4_21539457_21540033|GENE_EXON_4_21539457_21540033|transcript|Os04t0433600-01|protein_coding|13/13|c.*357C>A||||||,T|splice_region_variant|LOW|EXON_4_21539457_21540033|GENE_EXON_4_21539457_21540033|transcript|Os04t0433600-02|protein_coding|11/11|c.*978C>A||||||WARNING_TRANSCRIPT_NO_START_CODON,T|3_prime_UTR_variant|MODIFIER|EXON_4_21539457_21540033|GENE_EXON_4_…
chr04	21631722	T/C	0.612	ANN=T|upstream_gene_variant|MODIFIER|EXON_4_21622953_21623178|GENE_EXON_4_21622953_21623178|transcript|Os04t0434800-02|protein_coding||c.-4539G>A|||||4492|,T|upstream_gene_variant|MODIFIER|EXON_4_21622953_21623394|GENE_EXON_4_21622953_21623394|transcript|Os04t0434800-01|protein_coding||c.-4539G>A|||||4491|,T|upstream_gene_variant|MODIFIER|EXON_4_21635403_21635813|GENE_EXON_4_21635403_21635813|tra…
chr04	21734385	T/C	0.61	ANN=T|stop_gained|HIGH|EXON_4_21733625_21733875|GENE_EXON_4_21733625_21733875|transcript|Os04t0437000-01|protein_coding|3/3|c.481C>T|p.Arg161*|572/896|481/603|161/200||,T|intron_variant|MODIFIER|EXON_4_21728529_21729911|GENE_EXON_4_21728529_21729911|transcript|Os04t0436900-01|protein_coding|2/4|c.-210+1368G>A||||||,T|intragenic_variant|MODIFIER|Os04g0436900|Os04g0436900|gene_variant|Os04g0436900|…
chr04	21536566	T/C	0.606	ANN=T|downstream_gene_variant|MODIFIER|EXON_4_21539457_21540033|GENE_EXON_4_21539457_21540033|transcript|Os04t0433600-01|protein_coding||c.*3248G>A|||||2891|,T|downstream_gene_variant|MODIFIER|EXON_4_21539471_21540033|GENE_EXON_4_21539471_21540033|transcript|Os04t0433600-03|protein_coding||c.*3248G>A|||||2905|WARNING_TRANSCRIPT_NO_START_CODON,T|downstream_gene_variant|MODIFIER|EXON_4_21539457_215…
chr04	21801837	A/G	0.605	ANN=A|upstream_gene_variant|MODIFIER|EXON_4_21799231_21799841|GENE_EXON_4_21799231_21799841|transcript|Os04t0438500-01|protein_coding||c.-544C>T|||||212|,A|downstream_gene_variant|MODIFIER|EXON_4_21795770_21797246|GENE_EXON_4_21795770_21797246|transcript|Os04t0438400-01|protein_coding||c.*4932G>A|||||4591|WARNING_TRANSCRIPT_NO_START_CODON,A|intergenic_region|MODIFIER|EXON_4_21799231_21799841-EXON…
chr04	22078266	C/T	0.605	ANN=C|upstream_gene_variant|MODIFIER|EXON_4_22081921_22082284|GENE_EXON_4_22081921_22082284|transcript|Os04t0443400-00|protein_coding||c.-3657T>C|||||3655|WARNING_TRANSCRIPT_NO_START_CODON,C|downstream_gene_variant|MODIFIER|EXON_4_22075030_22076229|GENE_EXON_4_22075030_22076229|transcript|Os04t0443000-01|protein_coding||c.*637T>C|||||480|,C|downstream_gene_variant|MODIFIER|EXON_4_22078839_2207950…
chr04	21697176	A/G	0.602	ANN=A|downstream_gene_variant|MODIFIER|CDS_4_21692755_21693624|GENE_CDS_4_21692755_21693624|transcript|Os04t0436000-00|protein_coding||c.*3552G>A|||||3552|,A|downstream_gene_variant|MODIFIER|EXON_4_21699925_21700199|GENE_EXON_4_21699925_21700199|transcript|Os04t0436300-01|protein_coding||c.*4479C>T|||||2749|,A|intron_variant|MODIFIER|EXON_4_21695578_21696024|GENE_EXON_4_21695578_21696024|transcri…
chr04	21852264	C/T	0.601	ANN=C|upstream_gene_variant|MODIFIER|CDS_4_21853482_21854702|GENE_CDS_4_21853482_21854702|transcript|Os04t0439200-00|protein_coding||c.-1218T>C|||||1218|,C|downstream_gene_variant|MODIFIER|EXON_4_21842292_21842665|GENE_EXON_4_21842292_21842665|transcript|Os04t0439100-01|protein_coding||c.*4752T>C|||||4130|,C|downstream_gene_variant|MODIFIER|CDS_4_21844239_21844547|GENE_CDS_4_21844239_21844547|tra…
chr04	21490926	T/C	0.596	ANN=T|downstream_gene_variant|MODIFIER|EXON_4_21491470_21492889|GENE_EXON_4_21491470_21492889|transcript|Os04t0433000-01|protein_coding||c.*867G>A|||||544|,T|intergenic_region|MODIFIER|CDS_4_21468980_21470262-EXON_4_21491470_21492889|GENE_CDS_4_21468980_21470262-GENE_EXON_4_21491470_21492889|intergenic_region|GENE_CDS_4_21468980_21470262-GENE_EXON_4_21491470_21492889|||n.21490926C>T||||||
chr04	21882718	C/T	0.594	ANN=C|upstream_gene_variant|MODIFIER|EXON_4_21878937_21881780|GENE_EXON_4_21878937_21881780|transcript|Os04t0439600-01|protein_coding||c.-1033A>G|||||938|,C|downstream_gene_variant|MODIFIER|EXON_4_21875562_21878159|GENE_EXON_4_21875562_21878159|transcript|Os04t0439501-01|pseudogene||n.*4559T>C|||||4559|,C|downstream_gene_variant|MODIFIER|EXON_4_21886998_21887572|GENE_EXON_4_21886998_21887572|tran…
chr04	21533137	A/G	0.592	ANN=A|intergenic_region|MODIFIER|CDS_4_21525319_21525969-EXON_4_21539457_21540033|GENE_CDS_4_21525319_21525969-GENE_EXON_4_21539457_21540033|intergenic_region|GENE_CDS_4_21525319_21525969-GENE_EXON_4_21539457_21540033|||n.21533137G>A||||||
chr04	21591028	T/C	0.589	ANN=T|upstream_gene_variant|MODIFIER|EXON_4_21595744_21596251|GENE_EXON_4_21595744_21596251|transcript|Os04t0434400-01|protein_coding||c.-4768C>T|||||4716|,T|downstream_gene_variant|MODIFIER|EXON_4_21591792_21592444|GENE_EXON_4_21591792_21592444|transcript|Os04t0434300-01|protein_coding||c.*859G>A|||||764|WARNING_TRANSCRIPT_NO_START_CODON,T|intergenic_region|MODIFIER|EXON_4_21559486_21559961-EXON…
chr04	21534244	A/T	0.586	ANN=A|intergenic_region|MODIFIER|CDS_4_21525319_21525969-EXON_4_21539457_21540033|GENE_CDS_4_21525319_21525969-GENE_EXON_4_21539457_21540033|intergenic_region|GENE_CDS_4_21525319_21525969-GENE_EXON_4_21539457_21540033|||n.21534244T>A||||||
chr04	21760914	A/G	0.58	ANN=A|upstream_gene_variant|MODIFIER|EXON_4_21752615_21753208|GENE_EXON_4_21752615_21753208|transcript|Os04t0437600-01|protein_coding||c.-2475C>T|||||2338|,A|downstream_gene_variant|MODIFIER|EXON_4_21757955_21759431|GENE_EXON_4_21757955_21759431|transcript|Os04t0437700-01|protein_coding||c.*2254G>A|||||1483|WARNING_TRANSCRIPT_NO_START_CODON,A|intergenic_region|MODIFIER|EXON_4_21757955_21759431-EX…
chr04	21578719	A/G	0.577	ANN=A|intergenic_region|MODIFIER|EXON_4_21559486_21559961-EXON_4_21591792_21592444|GENE_EXON_4_21559486_21559961-GENE_EXON_4_21591792_21592444|intergenic_region|GENE_EXON_4_21559486_21559961-GENE_EXON_4_21591792_21592444|||n.21578719G>A||||||
chr04	21550386	A/G	0.576	ANN=A|intron_variant|MODIFIER|EXON_4_21547173_21547736|GENE_EXON_4_21547173_21547736|transcript|Os04t0433800-01|protein_coding|15/24|c.2337+23C>T||||||WARNING_TRANSCRIPT_NO_START_CODON,A|intragenic_variant|MODIFIER|Os04g0433800|Os04g0433800|gene_variant|Os04g0433800|||n.21550386G>A||||||
chr04	21549844	T/C	0.574	ANN=T|missense_variant|MODERATE|EXON_4_21547173_21547736|GENE_EXON_4_21547173_21547736|transcript|Os04t0433800-01|protein_coding|18/25|c.2650G>A|p.Glu884Lys|2805/3967|2650/3633|884/1210||WARNING_TRANSCRIPT_NO_START_CODON,T|intragenic_variant|MODIFIER|Os04g0433800|Os04g0433800|gene_variant|Os04g0433800|||n.21549844C>T||||||
chr04	22016193	T/C	0.573	ANN=T|missense_variant|MODERATE|EXON_4_22014111_22014413|GENE_EXON_4_22014111_22014413|transcript|Os04t0442100-01|protein_coding|3/4|c.671C>T|p.Ala224Val|1114/1801|671/1164|224/387||,T|upstream_gene_variant|MODIFIER|EXON_4_22010567_22010918|GENE_EXON_4_22010567_22010918|transcript|Os04t0442050-00|protein_coding||c.-4809G>A|||||4807|WARNING_TRANSCRIPT_NO_START_CODON,T|upstream_gene_variant|MODIFIE…
chr04	22134373	A/C	0.573	ANN=A|intergenic_region|MODIFIER|EXON_4_22123587_22124357-CDS_4_22143825_22144352|GENE_EXON_4_22123587_22124357-GENE_CDS_4_22143825_22144352|intergenic_region|GENE_EXON_4_22123587_22124357-GENE_CDS_4_22143825_22144352|||n.22134373C>A||||||
chr04	21789166	C/T	0.571	ANN=C|upstream_gene_variant|MODIFIER|EXON_4_21784727_21784961|GENE_EXON_4_21784727_21784961|transcript|Os04t0438101-00|protein_coding||c.-3065A>G|||||2945|,C|downstream_gene_variant|MODIFIER|EXON_4_21791510_21792300|GENE_EXON_4_21791510_21792300|transcript|Os04t0438200-01|protein_coding||c.*2580A>G|||||2344|,C|downstream_gene_variant|MODIFIER|EXON_4_21792887_21793381|GENE_EXON_4_21792887_21793381…
chr04	21574504	G/A	0.569	ANN=G|intergenic_region|MODIFIER|EXON_4_21559486_21559961-EXON_4_21591792_21592444|GENE_EXON_4_21559486_21559961-GENE_EXON_4_21591792_21592444|intergenic_region|GENE_EXON_4_21559486_21559961-GENE_EXON_4_21591792_21592444|||n.21574504A>G||||||
chr04	22403948	A/G	0.569	ANN=A|upstream_gene_variant|MODIFIER|EXON_4_22396531_22397007|GENE_EXON_4_22396531_22397007|transcript|Os04t0449500-01|protein_coding||c.-2634C>T|||||2148|,A|downstream_gene_variant|MODIFIER|EXON_4_22396840_22397005|GENE_EXON_4_22396840_22397005|transcript|Os04t0449700-00|protein_coding||c.*4185G>A|||||2369|,A|intergenic_region|MODIFIER|EXON_4_22396531_22397007-EXON_4_22414499_22414964|GENE_EXON_…
chr04	22114468	C/T	0.568	ANN=C|downstream_gene_variant|MODIFIER|EXON_4_22118247_22118755|GENE_EXON_4_22118247_22118755|transcript|Os04t0443900-01|protein_coding||c.*4268A>G|||||3779|,C|intergenic_region|MODIFIER|Os04g0443801-EXON_4_22118247_22118755|Os04g0443801-GENE_EXON_4_22118247_22118755|intergenic_region|Os04g0443801-GENE_EXON_4_22118247_22118755|||n.22114468T>C||||||
chr04	22929657	A/G	0.567	ANN=A|3_prime_UTR_variant|MODIFIER|EXON_4_22929086_22929460|GENE_EXON_4_22929086_22929460|transcript|Os04t0459200-01|protein_coding|2/2|c.*257G>A|||||348|WARNING_TRANSCRIPT_NO_START_CODON,A|intragenic_variant|MODIFIER|Os04g0459200|Os04g0459200|gene_variant|Os04g0459200|||n.22929657G>A||||||
chr04	21534424	C/A	0.561	ANN=C|intergenic_region|MODIFIER|CDS_4_21525319_21525969-EXON_4_21539457_21540033|GENE_CDS_4_21525319_21525969-GENE_EXON_4_21539457_21540033|intergenic_region|GENE_CDS_4_21525319_21525969-GENE_EXON_4_21539457_21540033|||n.21534424A>C||||||
chr04	21979215	A/C	0.561	ANN=A|upstream_gene_variant|MODIFIER|EXON_4_21970849_21971923|GENE_EXON_4_21970849_21971923|transcript|Os04t0441800-01|protein_coding||c.-3566G>T|||||3458|,A|intergenic_region|MODIFIER|EXON_4_21970849_21971923-EXON_4_21989594_21990168|GENE_EXON_4_21970849_21971923-GENE_EXON_4_21989594_21990168|intergenic_region|GENE_EXON_4_21970849_21971923-GENE_EXON_4_21989594_21990168|||n.21979215C>A||||||
chr04	22656016	A/G	0.559	ANN=A|upstream_gene_variant|MODIFIER|CDS_4_22650547_22650865|GENE_CDS_4_22650547_22650865|transcript|Os04t0453950-00|protein_coding||c.-4681C>T|||||4681|WARNING_TRANSCRIPT_NO_START_CODON,A|downstream_gene_variant|MODIFIER|EXON_4_22650456_22651035|GENE_EXON_4_22650456_22651035|transcript|Os04t0453700-00|protein_coding||c.*4981G>A|||||4981|WARNING_TRANSCRIPT_NO_START_CODON,A|intergenic_region|MODIF…
chr04	21808212	C/A	0.557	ANN=C|downstream_gene_variant|MODIFIER|EXON_4_21812159_21812534|GENE_EXON_4_21812159_21812534|transcript|Os04t0438600-01|protein_coding||c.*4726T>G|||||3947|,C|intergenic_region|MODIFIER|EXON_4_21799231_21799841-EXON_4_21812159_21812534|GENE_EXON_4_21799231_21799841-GENE_EXON_4_21812159_21812534|intergenic_region|GENE_EXON_4_21799231_21799841-GENE_EXON_4_21812159_21812534|||n.21808212A>C||||||
chr04	21619975	C/T	0.555	ANN=C|missense_variant|MODERATE|CDS_4_21609873_21609938|GENE_CDS_4_21609873_21609938|transcript|Os04t0434600-00|protein_coding|1/23|c.109A>G|p.Asn37Asp|109/3000|109/3000|37/999||,C|downstream_gene_variant|MODIFIER|EXON_4_21622953_21623178|GENE_EXON_4_21622953_21623178|transcript|Os04t0434800-02|protein_coding||c.*3399A>G|||||2978|,C|downstream_gene_variant|MODIFIER|EXON_4_21622953_21623394|GENE_E…
chr04	22069912	C/T	0.554	ANN=C|intergenic_region|MODIFIER|EXON_4_22059917_22060769-EXON_4_22075030_22076229|GENE_EXON_4_22059917_22060769-GENE_EXON_4_22075030_22076229|intergenic_region|GENE_EXON_4_22059917_22060769-GENE_EXON_4_22075030_22076229|||n.22069912T>C||||||
chr04	22793539	A/G	0.552	ANN=A|upstream_gene_variant|MODIFIER|EXON_4_22784906_22787162|GENE_EXON_4_22784906_22787162|transcript|Os04t0455401-02|protein_coding||c.-2515C>T|||||2345|,A|upstream_gene_variant|MODIFIER|EXON_4_22785425_22787162|GENE_EXON_4_22785425_22787162|transcript|Os04t0455401-01|protein_coding||c.-2515C>T|||||2294|,A|upstream_gene_variant|MODIFIER|EXON_4_22795530_22795817|GENE_EXON_4_22795530_22795817|tra…
chr04	21949716	G/A	0.549	ANN=G|intergenic_region|MODIFIER|EXON_4_21929866_21930284-CDS_4_21966332_21966881|GENE_EXON_4_21929866_21930284-GENE_CDS_4_21966332_21966881|intergenic_region|GENE_EXON_4_21929866_21930284-GENE_CDS_4_21966332_21966881|||n.21949716A>G||||||
chr04	21979214	C/A	0.549	ANN=C|upstream_gene_variant|MODIFIER|EXON_4_21970849_21971923|GENE_EXON_4_21970849_21971923|transcript|Os04t0441800-01|protein_coding||c.-3565T>G|||||3457|,C|intergenic_region|MODIFIER|EXON_4_21970849_21971923-EXON_4_21989594_21990168|GENE_EXON_4_21970849_21971923-GENE_EXON_4_21989594_21990168|intergenic_region|GENE_EXON_4_21970849_21971923-GENE_EXON_4_21989594_21990168|||n.21979214A>C||||||
chr04	21939830	G/T	0.538	ANN=G|intergenic_region|MODIFIER|EXON_4_21929866_21930284-CDS_4_21966332_21966881|GENE_EXON_4_21929866_21930284-GENE_CDS_4_21966332_21966881|intergenic_region|GENE_EXON_4_21929866_21930284-GENE_CDS_4_21966332_21966881|||n.21939830T>G||||||
chr04	21556056	A/G	0.537	ANN=A|downstream_gene_variant|MODIFIER|EXON_4_21559486_21559961|GENE_EXON_4_21559486_21559961|transcript|Os04t0433900-00|protein_coding||c.*3612C>T|||||3430|,A|intron_variant|MODIFIER|EXON_4_21547173_21547736|GENE_EXON_4_21547173_21547736|transcript|Os04t0433800-01|protein_coding|3/24|c.319-202C>T||||||WARNING_TRANSCRIPT_NO_START_CODON,A|intragenic_variant|MODIFIER|Os04g0433800|Os04g0433800|gene_…
chr04	22828970	A/G	0.536	ANN=A|upstream_gene_variant|MODIFIER|EXON_4_22829317_22829461|GENE_EXON_4_22829317_22829461|transcript|Os04t0456700-01|protein_coding||c.-444G>A|||||347|,A|intergenic_region|MODIFIER|CDS_4_22822633_22822926-EXON_4_22829317_22829461|GENE_CDS_4_22822633_22822926-GENE_EXON_4_22829317_22829461|intergenic_region|GENE_CDS_4_22822633_22822926-GENE_EXON_4_22829317_22829461|||n.22828970G>A||||||
chr04	21951657	C/A	0.533	ANN=C|intergenic_region|MODIFIER|EXON_4_21929866_21930284-CDS_4_21966332_21966881|GENE_EXON_4_21929866_21930284-GENE_CDS_4_21966332_21966881|intergenic_region|GENE_EXON_4_21929866_21930284-GENE_CDS_4_21966332_21966881|||n.21951657A>C||||||
chr04	22088348	T/G	0.533	ANN=T|upstream_gene_variant|MODIFIER|CDS_4_22081905_22082237|GENE_CDS_4_22081905_22082237|transcript|Os04t0443300-00|protein_coding||c.-4090C>A|||||4090|,T|downstream_gene_variant|MODIFIER|EXON_4_22081921_22082284|GENE_EXON_4_22081921_22082284|transcript|Os04t0443400-00|protein_coding||c.*6096G>T|||||4132|WARNING_TRANSCRIPT_NO_START_CODON,T|intron_variant|MODIFIER|EXON_4_22087681_22087865|GENE_EX…
chr04	22555945	A/G	0.531	ANN=A|downstream_gene_variant|MODIFIER|EXON_4_22550007_22551901|GENE_EXON_4_22550007_22551901|transcript|Os04t0452100-01|protein_coding||c.*5104G>A|||||907|,A|intergenic_region|MODIFIER|EXON_4_22550007_22551901-EXON_4_22562756_22563300|GENE_EXON_4_22550007_22551901-GENE_EXON_4_22562756_22563300|intergenic_region|GENE_EXON_4_22550007_22551901-GENE_EXON_4_22562756_22563300|||n.22555945G>A||||||
chr04	21966246	T/C	0.525	ANN=T|upstream_gene_variant|MODIFIER|CDS_4_21966332_21966881|GENE_CDS_4_21966332_21966881|transcript|Os04t0441600-00|protein_coding||c.-86C>T|||||86|,T|upstream_gene_variant|MODIFIER|EXON_4_21970308_21970414|GENE_EXON_4_21970308_21970414|transcript|Os04t0441700-01|protein_coding||c.-4975C>T|||||4062|,T|downstream_gene_variant|MODIFIER|EXON_4_21966692_21966846|GENE_EXON_4_21966692_21966846|transcr…
chr04	22561219	G/A	0.516	ANN=A|upstream_gene_variant|MODIFIER|EXON_4_22562930_22563889|GENE_EXON_4_22562930_22563889|transcript|Os04t0452350-00|pseudogene||n.-1711G>A|||||1711|,A|downstream_gene_variant|MODIFIER|EXON_4_22562756_22563300|GENE_EXON_4_22562756_22563300|transcript|Os04t0452300-00|protein_coding||c.*1689C>T|||||1537|WARNING_TRANSCRIPT_NO_START_CODON,A|intergenic_region|MODIFIER|EXON_4_22550007_22551901-EXON_4…
chr04	21966300	G/A	0.503	ANN=G|upstream_gene_variant|MODIFIER|CDS_4_21966332_21966881|GENE_CDS_4_21966332_21966881|transcript|Os04t0441600-00|protein_coding||c.-32A>G|||||32|,G|upstream_gene_variant|MODIFIER|EXON_4_21970308_21970414|GENE_EXON_4_21970308_21970414|transcript|Os04t0441700-01|protein_coding||c.-4921A>G|||||4008|,G|downstream_gene_variant|MODIFIER|EXON_4_21966692_21966846|GENE_EXON_4_21966692_21966846|transcr…
chr04	21771932	G/A	0.5	ANN=G|upstream_gene_variant|MODIFIER|EXON_4_21766009_21768900|GENE_EXON_4_21766009_21768900|transcript|Os04t0437900-01|pseudogene||n.-3032T>C|||||3032|,G|intergenic_region|MODIFIER|EXON_4_21766009_21768900-EXON_4_21784727_21784961|GENE_EXON_4_21766009_21768900-GENE_EXON_4_21784727_21784961|intergenic_region|GENE_EXON_4_21766009_21768900-GENE_EXON_4_21784727_21784961|||n.21771932A>G||||||
chr04	22768249	A/G	0.495	ANN=A|upstream_gene_variant|MODIFIER|EXON_4_22761385_22762035|GENE_EXON_4_22761385_22762035|transcript|Os04t0454600-00|protein_coding||c.-2083C>T|||||2074|WARNING_TRANSCRIPT_NO_START_CODON,A|intergenic_region|MODIFIER|EXON_4_22761385_22762035-EXON_4_22773497_22774106|GENE_EXON_4_22761385_22762035-GENE_EXON_4_22773497_22774106|intergenic_region|GENE_EXON_4_22761385_22762035-GENE_EXON_4_22773497_22…
chr04	21640386	T/C	0.492	ANN=T|upstream_gene_variant|MODIFIER|EXON_4_21643960_21644157|GENE_EXON_4_21643960_21644157|transcript|Os04t0435300-01|protein_coding||c.-15995C>T|||||3574|,T|downstream_gene_variant|MODIFIER|EXON_4_21635403_21635813|GENE_EXON_4_21635403_21635813|transcript|Os04t0435000-01|protein_coding||c.*4815C>T|||||4573|,T|downstream_gene_variant|MODIFIER|EXON_4_21641511_21643147|GENE_EXON_4_21641511_2164314…
chr04	22045313	T/C	0.491	ANN=T|downstream_gene_variant|MODIFIER|CDS_4_22048088_22048319|GENE_CDS_4_22048088_22048319|transcript|Os04t0442700-01|protein_coding||c.*2775G>A|||||2775|WARNING_TRANSCRIPT_INCOMPLETE,T|intergenic_region|MODIFIER|EXON_4_22023832_22024722-CDS_4_22048088_22048319|GENE_EXON_4_22023832_22024722-GENE_CDS_4_22048088_22048319|intergenic_region|GENE_EXON_4_22023832_22024722-GENE_CDS_4_22048088_22048319|…
chr04	21966258	C/T	0.49	ANN=C|upstream_gene_variant|MODIFIER|CDS_4_21966332_21966881|GENE_CDS_4_21966332_21966881|transcript|Os04t0441600-00|protein_coding||c.-74T>C|||||74|,C|upstream_gene_variant|MODIFIER|EXON_4_21970308_21970414|GENE_EXON_4_21970308_21970414|transcript|Os04t0441700-01|protein_coding||c.-4963T>C|||||4050|,C|downstream_gene_variant|MODIFIER|EXON_4_21966692_21966846|GENE_EXON_4_21966692_21966846|transcr…
chr04	22094979	A/T	0.473	ANN=A|downstream_gene_variant|MODIFIER|EXON_4_22087681_22087865|GENE_EXON_4_22087681_22087865|transcript|Os04t0443500-01|protein_coding||c.*2067T>A|||||1803|,A|downstream_gene_variant|MODIFIER|EXON_4_22095067_22096349|GENE_EXON_4_22095067_22096349|transcript|Os04t0443700-01|protein_coding||c.*340A>T|||||88|WARNING_TRANSCRIPT_NO_START_CODON,A|intergenic_region|MODIFIER|EXON_4_22087681_22087865-EXO…
chr04	21485948	G/A	0.466	ANN=A|intergenic_region|MODIFIER|CDS_4_21468980_21470262-EXON_4_21491470_21492889|GENE_CDS_4_21468980_21470262-GENE_EXON_4_21491470_21492889|intergenic_region|GENE_CDS_4_21468980_21470262-GENE_EXON_4_21491470_21492889|||n.21485948G>A||||||
chr04	22193969	A/G	0.449	ANN=A|upstream_gene_variant|MODIFIER|EXON_4_22196062_22196846|GENE_EXON_4_22196062_22196846|transcript|Os04t0445050-01|pseudogene||n.-2093G>A|||||2093|,A|downstream_gene_variant|MODIFIER|EXON_4_22189044_22189349|GENE_EXON_4_22189044_22189349|transcript|Os04t0444900-01|protein_coding||c.*2432G>A|||||2148|,A|downstream_gene_variant|MODIFIER|EXON_4_22192330_22192508|GENE_EXON_4_22192330_22192508|tra…
chr04	21487294	G/C	0.446	ANN=G|downstream_gene_variant|MODIFIER|EXON_4_21491470_21492889|GENE_EXON_4_21491470_21492889|transcript|Os04t0433000-01|protein_coding||c.*4499G>C|||||4176|,G|intergenic_region|MODIFIER|CDS_4_21468980_21470262-EXON_4_21491470_21492889|GENE_CDS_4_21468980_21470262-GENE_EXON_4_21491470_21492889|intergenic_region|GENE_CDS_4_21468980_21470262-GENE_EXON_4_21491470_21492889|||n.21487294C>G||||||
chr04	21487123	C/G	0.444	ANN=C|downstream_gene_variant|MODIFIER|EXON_4_21491470_21492889|GENE_EXON_4_21491470_21492889|transcript|Os04t0433000-01|protein_coding||c.*4670C>G|||||4347|,C|intergenic_region|MODIFIER|CDS_4_21468980_21470262-EXON_4_21491470_21492889|GENE_CDS_4_21468980_21470262-GENE_EXON_4_21491470_21492889|intergenic_region|GENE_CDS_4_21468980_21470262-GENE_EXON_4_21491470_21492889|||n.21487123G>C||||||
chr04	21582146	A/G	0.444	ANN=A|intergenic_region|MODIFIER|EXON_4_21559486_21559961-EXON_4_21591792_21592444|GENE_EXON_4_21559486_21559961-GENE_EXON_4_21591792_21592444|intergenic_region|GENE_EXON_4_21559486_21559961-GENE_EXON_4_21591792_21592444|||n.21582146G>A||||||
chr04	21572525	A/G	0.438	.
chr04	21961583	A/G	0.429	.
chr04	21487602	A/G	0.417	.
chr04	21490756	T/A	0.4	ANN=A|downstream_gene_variant|MODIFIER|EXON_4_21491470_21492889|GENE_EXON_4_21491470_21492889|transcript|Os04t0433000-01|protein_coding||c.*1037A>T|||||714|,A|intergenic_region|MODIFIER|CDS_4_21468980_21470262-EXON_4_21491470_21492889|GENE_CDS_4_21468980_21470262-GENE_EXON_4_21491470_21492889|intergenic_region|GENE_CDS_4_21468980_21470262-GENE_EXON_4_21491470_21492889|||n.21490756T>A||||||
chr04	21490758	C/T	0.389	ANN=T|downstream_gene_variant|MODIFIER|EXON_4_21491470_21492889|GENE_EXON_4_21491470_21492889|transcript|Os04t0433000-01|protein_coding||c.*1035G>A|||||712|,T|intergenic_region|MODIFIER|CDS_4_21468980_21470262-EXON_4_21491470_21492889|GENE_CDS_4_21468980_21470262-GENE_EXON_4_21491470_21492889|intergenic_region|GENE_CDS_4_21468980_21470262-GENE_EXON_4_21491470_21492889|||n.21490758C>T||||||
chr04	22772469	T/C	0.388	ANN=C|downstream_gene_variant|MODIFIER|EXON_4_22773497_22774106|GENE_EXON_4_22773497_22774106|transcript|Os04t0454900-01|protein_coding||c.*1221A>G|||||1028|,C|intergenic_region|MODIFIER|EXON_4_22761385_22762035-EXON_4_22773497_22774106|GENE_EXON_4_22761385_22762035-GENE_EXON_4_22773497_22774106|intergenic_region|GENE_EXON_4_22761385_22762035-GENE_EXON_4_22773497_22774106|||n.22772469T>C||||||
chr04	22698048	A/G	0.346	ANN=A|intergenic_region|MODIFIER|CDS_4_22650547_22650865-EXON_4_22744192_22744418|GENE_CDS_4_22650547_22650865-GENE_EXON_4_22744192_22744418|intergenic_region|GENE_CDS_4_22650547_22650865-GENE_EXON_4_22744192_22744418|||n.22698048G>A||||||
chr04	21490761	C/T	0.344	.
chr04	22719236	G/A	0.324	.
chr04	20545240	T/A	0.321	.
chr04	22772482	A/G	0.307	ANN=G|downstream_gene_variant|MODIFIER|EXON_4_22773497_22774106|GENE_EXON_4_22773497_22774106|transcript|Os04t0454900-01|protein_coding||c.*1208T>C|||||1015|,G|intergenic_region|MODIFIER|EXON_4_22761385_22762035-EXON_4_22773497_22774106|GENE_EXON_4_22761385_22762035-GENE_EXON_4_22773497_22774106|intergenic_region|GENE_EXON_4_22761385_22762035-GENE_EXON_4_22773497_22774106|||n.22772482A>G||||||
chr04	21574833	C/T	0.306	ANN=T|intergenic_region|MODIFIER|EXON_4_21559486_21559961-EXON_4_21591792_21592444|GENE_EXON_4_21559486_21559961-GENE_EXON_4_21591792_21592444|intergenic_region|GENE_EXON_4_21559486_21559961-GENE_EXON_4_21591792_21592444|||n.21574833C>T||||||
chr04	21586995	T/A	0.3	.
chr04	22319597	A/C	0.292	ANN=A|3_prime_UTR_variant|MODIFIER|EXON_4_22316723_22317166|GENE_EXON_4_22316723_22317166|transcript|Os04t0447500-01|protein_coding|4/4|c.*179C>A|||||179|WARNING_REF_DOES_NOT_MATCH_GENOME,A|upstream_gene_variant|MODIFIER|EXON_4_22314079_22314869|GENE_EXON_4_22314079_22314869|transcript|Os04t0447400-01|protein_coding||c.-3279G>T|||||3164|,A|upstream_gene_variant|MODIFIER|CDS_4_22316852_22317208|GE…
chr04	22613757	C/T	0.288	ANN=C|intron_variant|MODIFIER|EXON_4_22611924_22612274|GENE_EXON_4_22611924_22612274|transcript|Os04t0453200-01|protein_coding|1/3|c.121+1483T>C||||||,C|intragenic_variant|MODIFIER|Os04g0453200|Os04g0453200|gene_variant|Os04g0453200|||n.22613757T>C||||||
chr04	22719245	G/A	0.285	.
chr04	22759454	A/G	0.28	.
chr04	21574340	G/A	0.276	.
chr04	21586532	C/T	0.267	ANN=T|intergenic_region|MODIFIER|EXON_4_21559486_21559961-EXON_4_21591792_21592444|GENE_EXON_4_21559486_21559961-GENE_EXON_4_21591792_21592444|intergenic_region|GENE_EXON_4_21559486_21559961-GENE_EXON_4_21591792_21592444|||n.21586532C>T||||||
chr04	21481916	G/A	0.264	.
chr04	21586380	G/A	0.263	ANN=A|intergenic_region|MODIFIER|EXON_4_21559486_21559961-EXON_4_21591792_21592444|GENE_EXON_4_21559486_21559961-GENE_EXON_4_21591792_21592444|intergenic_region|GENE_EXON_4_21559486_21559961-GENE_EXON_4_21591792_21592444|||n.21586380G>A||||||
chr04	22723894	G/A	0.259	ANN=A|intergenic_region|MODIFIER|CDS_4_22650547_22650865-EXON_4_22744192_22744418|GENE_CDS_4_22650547_22650865-GENE_EXON_4_22744192_22744418|intergenic_region|GENE_CDS_4_22650547_22650865-GENE_EXON_4_22744192_22744418|||n.22723894G>A||||||
chr04	20932916	A/C	0.255	.
chr04	22772024	T/C	0.24	.
chr04	21058395	A/C	0.239	.
chr04	20602739	A/G	0.234	.
chr04	20602947	C/A	0.232	ANN=A|intergenic_region|MODIFIER|EXON_4_20592809_20593368-CDS_4_20624277_20624810|GENE_EXON_4_20592809_20593368-GENE_CDS_4_20624277_20624810|intergenic_region|GENE_EXON_4_20592809_20593368-GENE_CDS_4_20624277_20624810|||n.20602947C>A||||||
chr04	22772015	T/C	0.227	ANN=T|downstream_gene_variant|MODIFIER|EXON_4_22773497_22774106|GENE_EXON_4_22773497_22774106|transcript|Os04t0454900-01|protein_coding||c.*1675G>A|||||1482|,T|intergenic_region|MODIFIER|EXON_4_22761385_22762035-EXON_4_22773497_22774106|GENE_EXON_4_22761385_22762035-GENE_EXON_4_22773497_22774106|intergenic_region|GENE_EXON_4_22761385_22762035-GENE_EXON_4_22773497_22774106|||n.22772015C>T||||||
chr04	22717890	T/C	0.225	ANN=T|intergenic_region|MODIFIER|CDS_4_22650547_22650865-EXON_4_22744192_22744418|GENE_CDS_4_22650547_22650865-GENE_EXON_4_22744192_22744418|intergenic_region|GENE_CDS_4_22650547_22650865-GENE_EXON_4_22744192_22744418|||n.22717890C>T||||||
chr04	21586903	G/A	0.218	.
chr04	22499906	G/A	0.217	.
chr04	22772621	T/C	0.216	.
chr04	21586871	G/A	0.215	.
chr04	21586918	C/T	0.211	.
chr04	22759163	T/C	0.208	.
chr04	21586757	A/G	0.207	.
chr04	22675942	A/C	0.204	ANN=A|intergenic_region|MODIFIER|CDS_4_22650547_22650865-EXON_4_22744192_22744418|GENE_CDS_4_22650547_22650865-GENE_EXON_4_22744192_22744418|intergenic_region|GENE_CDS_4_22650547_22650865-GENE_EXON_4_22744192_22744418|||n.22675942C>A||||||
chr04	20749716	C/G	0.202	ANN=C|intergenic_region|MODIFIER|EXON_4_20742118_20744600-EXON_4_20757758_20758762|GENE_EXON_4_20742118_20744600-GENE_EXON_4_20757758_20758762|intergenic_region|GENE_EXON_4_20742118_20744600-GENE_EXON_4_20757758_20758762|||n.20749716G>C||||||
chr04	22658257	T/C	0.201	.
chr04	22772492	A/G	0.201	ANN=A|downstream_gene_variant|MODIFIER|EXON_4_22773497_22774106|GENE_EXON_4_22773497_22774106|transcript|Os04t0454900-01|protein_coding||c.*1198C>T|||||1005|,A|intergenic_region|MODIFIER|EXON_4_22761385_22762035-EXON_4_22773497_22774106|GENE_EXON_4_22761385_22762035-GENE_EXON_4_22773497_22774106|intergenic_region|GENE_EXON_4_22761385_22762035-GENE_EXON_4_22773497_22774106|||n.22772492G>A||||||
